# Supplementary material for: Ethyl 2-(3-amino-4-hy­droxy­phen­yl)acetate
Source: Acta Crystallogr Sect E Struct Rep Online. 2010 Nov 6;66(Pt 12):o3069. doi: 10.1107/S1600536810044399 (PMC3011596; doi:10.1107/S1600536810044399)
Supplement: Supplementary file 1 [file e-66-o3069-sup1.cif]

##############################################################################
###                                                                        ###
###        Electronic paper (Acta Crystallographica Section E)             ###
###                                                                        ###
##############################################################################
#                                                                            #
# This CIF contains the data in a paper accepted for publication in Acta     #
# Crystallographica Section E. It conforms to the requirements of Notes      #
# for Authors for Section E, and has been peer reviewed under the auspices   #
# of the IUCr Commission on Journals.                                        #
#                                                                            #
# Full details of the Crystallographic Information File format               #
# are given in the paper "The Crystallographic Information File (CIF):       #
# a New Standard Archive File for Crystallography" by S. R. Hall, F. H.      #
# Allen and I. D. Brown [Acta Cryst. (1991), A47, 655-685].                  #
#                                                                            #
# The current version of the core CIF dictionary is obtainable from          #
# ftp://ftp.iucr.org/pub/cif_core.dic. The current version number is 2.4.    #
#                                                                            #
# Software is freely available for graphical display of the structure(s) in  #
# this CIF.  For information consult the CIF home page http://www.iucr.org/  #
# cif/home.html                                                              #
#                                                                            #
# This file may be used for bona fide research purposes within the           #
# scientific community so long as proper attribution is given to the journal # 
# article from which it was obtained.                                        #
#                                                                            #
##############################################################################
                                             
data_global
_audit_creation_method     'form.cif (version 2.0)'
_journal_data_validation_number     ?
_journal_date_recd_electronic     2010-10-12
_journal_date_accepted     2010-10-29
_journal_name_full     'Acta Crystallographica, Section E'
_journal_year     2010
_journal_volume     66
_journal_issue     12
_journal_page_first     o3069
_journal_page_last     o3069
_journal_paper_category     QO
_journal_coeditor_code     PV2339
_publ_contact_author_name     'Xiao, Zhu-Ping'
_publ_contact_author_address
;
College of Chemistry & Chemical Engineering
Jishou University
Jishou 416000
People's Republic of China
;
_publ_contact_author_email     'xiaozhuping2005@163.com'
_publ_contact_author_fax     '0086-793-8150637'
_publ_contact_author_phone     '0086-793-8154096'
_publ_section_title
;
Ethyl 2-(3-amino-4-hydroxyphenyl)acetate
;
loop_
    _publ_author_name
    _publ_author_address
    'Zhang, Fang'
;
College of Chemistry & Chemical Engineering
Jishou University
Jishou 416000
People's Republic of China
;
    'Liang, Wen-De'
;
College of Chemistry & Chemical Engineering
Jishou University
Jishou 416000
People's Republic of China
;
    'Li, Gong-Xing'
;
College of Chemistry & Chemical Engineering
Jishou University
Jishou 416000
People's Republic of China
;
    'Jiang, Wang'
;
College of Chemistry & Chemical Engineering
Jishou University
Jishou 416000
People's Republic of China
;
    'Xiao, Zhu-Ping'
;
College of Chemistry & Chemical Engineering
Jishou University
Jishou 416000
People's Republic of China
;
data_I
_audit_creation_method     SHELXL-97
_chemical_name_systematic
;
Ethyl 2-(3-amino-4-hydroxyphenyl)acetate
;
_chemical_name_common     ?
_chemical_formula_moiety     'C10 H13 N O3'
_chemical_formula_sum     'C10 H13 N O3'
_chemical_formula_iupac     'C10 H13 N O3'
_chemical_formula_weight     195.21
_chemical_melting_point     ?
_symmetry_cell_setting     triclinic
_symmetry_space_group_name_H-M     'P -1'
_symmetry_space_group_name_Hall     '-P 1'
loop_
    _symmetry_equiv_pos_as_xyz
    'x, y, z'
    '-x, -y, -z'
_cell_length_a     8.5940(17)
_cell_length_b     10.142(2)
_cell_length_c     12.043(2)
_cell_angle_alpha     98.23(3)
_cell_angle_beta     104.96(3)
_cell_angle_gamma     90.41(3)
_cell_volume     1002.6(3)
_cell_formula_units_Z     4
_cell_measurement_reflns_used     2097
_cell_measurement_theta_min     2.35
_cell_measurement_theta_max     24.92
_cell_measurement_temperature     293(2)
_exptl_crystal_description     block
_exptl_crystal_colour     colorless
_exptl_crystal_size_max     0.30
_exptl_crystal_size_mid     0.10
_exptl_crystal_size_min     0.10
_exptl_crystal_density_diffrn     1.293
_exptl_crystal_density_meas     ?
_exptl_crystal_density_method     'not measured'
_exptl_crystal_F_000     416
_exptl_absorpt_coefficient_mu     0.096
_exptl_absorpt_correction_type     multi-scan
_exptl_absorpt_process_details     '(SADABS; Sheldrick, 1996)'
_exptl_absorpt_correction_T_min     0.9718
_exptl_absorpt_correction_T_max     0.9905
_exptl_special_details
;
;
_diffrn_ambient_temperature     293(2)
_diffrn_radiation_type     MoK\a
_diffrn_radiation_wavelength     0.71073
_diffrn_radiation_source     'fine-focus sealed tube'
_diffrn_radiation_monochromator     graphite
_diffrn_measurement_device_type     'Bruker SMART APEX CCD'
_diffrn_measurement_method     '\f and \w'
_diffrn_detector_area_resol_mean     ?
_diffrn_reflns_number     3857
_diffrn_reflns_av_R_equivalents     0.0302
_diffrn_reflns_av_sigmaI/netI     0.0580
_diffrn_reflns_theta_min     1.77
_diffrn_reflns_theta_max     25.17
_diffrn_reflns_theta_full     25.17
_diffrn_measured_fraction_theta_max     1.000
_diffrn_measured_fraction_theta_full     1.000
_diffrn_reflns_limit_h_min     -10
_diffrn_reflns_limit_h_max     9
_diffrn_reflns_limit_k_min     -12
_diffrn_reflns_limit_k_max     12
_diffrn_reflns_limit_l_min     0
_diffrn_reflns_limit_l_max     14
_diffrn_standards_number     0
_diffrn_standards_interval_count     0
_diffrn_standards_interval_time     0
_diffrn_standards_decay_%     0
_refine_special_details
;
Refinement of <i>F</i>^2^ against ALL reflections. The weighted <i>R</i>-factor
<i>wR</i> and goodness of fit <i>S</i> are based on <i>F</i>^2^, conventional
<i>R</i>-factors <i>R</i> are based on <i>F</i>, with <i>F</i> set to zero for
negative <i>F</i>^2^. The threshold expression of <i>F</i>^2^ >
\s(<i>F</i>^2^) is used only for calculating <i>R</i>-factors(gt) <i>etc</i>.
and is not relevant to the choice of reflections for refinement.
<i>R</i>-factors based on <i>F</i>^2^ are statistically about twice as large
as those based on <i>F</i>, and <i>R</i>- factors based on ALL data will be
even larger.
;
_reflns_number_total     3598
_reflns_number_gt     2121
_reflns_threshold_expression     I>2\s(I)
_refine_ls_structure_factor_coef     Fsqd
_refine_ls_matrix_type     full
_refine_ls_R_factor_all     0.1258
_refine_ls_R_factor_gt     0.0786
_refine_ls_wR_factor_gt     0.1833
_refine_ls_wR_factor_ref     0.2132
_refine_ls_goodness_of_fit_ref     1.087
_refine_ls_restrained_S_all     1.087
_refine_ls_number_reflns     3598
_refine_ls_number_parameters     247
_refine_ls_number_restraints     0
_refine_ls_hydrogen_treatment     constr
_refine_ls_weighting_scheme     calc
_refine_ls_weighting_details
         'calc w=1/[\s^2^(Fo^2^)+(0.0847P)^2^+0.7608P] where P=(Fo^2^+2Fc^2^)/3'
_atom_sites_solution_hydrogens     geom
_atom_sites_solution_primary     direct
_atom_sites_solution_secondary     difmap
_refine_ls_shift/su_max     0.000
_refine_ls_shift/su_mean     0.000
_refine_diff_density_max     0.322
_refine_diff_density_min     -0.315
_refine_ls_extinction_method     none
_refine_ls_extinction_coef     ?
loop_
    _atom_type_symbol
    _atom_type_description
    _atom_type_scat_dispersion_real
    _atom_type_scat_dispersion_imag
    _atom_type_scat_source
    'C' 'C' 0.0033 0.0016
                         'International Tables Vol C Tables 4.2.6.8 and 6.1.1.4'
    'H' 'H' 0.0000 0.0000
                         'International Tables Vol C Tables 4.2.6.8 and 6.1.1.4'
    'N' 'N' 0.0061 0.0033
                         'International Tables Vol C Tables 4.2.6.8 and 6.1.1.4'
    'O' 'O' 0.0106 0.0060
                         'International Tables Vol C Tables 4.2.6.8 and 6.1.1.4'
_computing_data_collection     'SMART (Bruker, 2007)'
_computing_cell_refinement     'SAINT (Bruker, 2007)'
_computing_data_reduction     'SAINT (Bruker, 2007)'
_computing_structure_solution     'SHELXS97 (Sheldrick, 2008)'
_computing_structure_refinement     'SHELXL97 (Sheldrick, 2008)'
_computing_molecular_graphics     'SHELXTL (Sheldrick, 2008)'
_computing_publication_material     'SHELXL97 (Sheldrick, 2008)'
loop_
    _atom_site_type_symbol
    _atom_site_label
    _atom_site_fract_x
    _atom_site_fract_y
    _atom_site_fract_z
    _atom_site_U_iso_or_equiv
    _atom_site_adp_type
    _atom_site_calc_flag
    _atom_site_refinement_flags
    _atom_site_occupancy
    _atom_site_disorder_assembly
    _atom_site_disorder_group
    O O1 1.0536(4) 0.8579(3) 0.9060(3) 0.0860(11) Uani d . 1 . .
    O O2 1.2035(3) 0.7342(3) 0.8128(3) 0.0690(9) Uani d . 1 . .
    O O3 0.9659(3) 0.2198(3) 0.4667(3) 0.0611(8) Uani d . 1 . .
    H H3A 1.0353 0.1671 0.4878 0.092 Uiso calc R 1 . .
    N N1 0.7667(5) 0.3994(3) 0.4283(3) 0.063 Uani d . 1 . .
    H H1A 0.6993 0.4586 0.4059 0.075 Uiso calc R 1 . .
    H H1B 0.7774 0.3314 0.3797 0.075 Uiso calc R 1 . .
    C C1 1.1307(7) 1.0449(5) 0.8320(6) 0.102(2) Uani d . 1 . .
    H H1C 1.2096 1.1172 0.8466 0.153 Uiso calc R 1 . .
    H H1D 1.0260 1.0801 0.8263 0.153 Uiso calc R 1 . .
    H H1E 1.1306 0.9893 0.7604 0.153 Uiso calc R 1 . .
    C C2 1.1679(6) 0.9708(5) 0.9218(5) 0.0779(15) Uani d . 1 . .
    H H2A 1.1697 1.0281 0.9939 0.093 Uiso calc R 1 . .
    H H2B 1.2750 0.9377 0.9283 0.093 Uiso calc R 1 . .
    C C3 1.0796(5) 0.7484(4) 0.8404(4) 0.0513(10) Uani d . 1 . .
    C C4 0.9484(5) 0.6448(4) 0.8233(4) 0.0655(13) Uani d . 1 . .
    H H4A 0.8454 0.6861 0.8036 0.079 Uiso calc R 1 . .
    H H4B 0.9581 0.6112 0.8962 0.079 Uiso calc R 1 . .
    C C5 0.9492(5) 0.5276(4) 0.7290(4) 0.0500(10) Uani d . 1 . .
    C C6 1.0634(5) 0.4308(4) 0.7533(4) 0.0514(10) Uani d . 1 . .
    H H6A 1.1342 0.4357 0.8267 0.062 Uiso calc R 1 . .
    C C7 1.0690(5) 0.3282(4) 0.6664(4) 0.0531(10) Uani d . 1 . .
    H H7A 1.1455 0.2644 0.6825 0.064 Uiso calc R 1 . .
    C C8 0.9663(4) 0.3164(3) 0.5569(3) 0.0430(9) Uani d . 1 . .
    C C9 0.8494(4) 0.4121(3) 0.5322(3) 0.0424(9) Uani d . 1 . .
    C C10 0.8459(5) 0.5164(4) 0.6213(4) 0.0498(10) Uani d . 1 . .
    H H10A 0.7697 0.5806 0.6061 0.060 Uiso calc R 1 . .
    O O4 0.3631(3) 0.5329(2) 0.1330(2) 0.0541(7) Uani d . 1 . .
    O O5 0.5351(4) 0.6553(3) 0.2847(3) 0.0739(10) Uani d . 1 . .
    O O6 0.4558(4) 1.2663(3) 0.4366(3) 0.0727(10) Uani d . 1 . .
    H H6B 0.5107 1.3115 0.4082 0.087 Uiso calc R 1 . .
    N N2 0.2886(4) 1.1022(4) 0.5184(3) 0.0628(10) Uani d . 1 . .
    H H2C 0.2324 1.0498 0.5447 0.075 Uiso calc R 1 . .
    H H2D 0.3165 1.1816 0.5548 0.075 Uiso calc R 1 . .
    C C11 0.4060(6) 0.3167(4) 0.0431(4) 0.0734(14) Uani d . 1 . .
    H H11A 0.4722 0.2412 0.0527 0.110 Uiso calc R 1 . .
    H H11B 0.4119 0.3505 -0.0263 0.110 Uiso calc R 1 . .
    H H11C 0.2963 0.2901 0.0369 0.110 Uiso calc R 1 . .
    C C12 0.4636(5) 0.4217(4) 0.1442(4) 0.0642(12) Uani d . 1 . .
    H H12A 0.4625 0.3866 0.2148 0.077 Uiso calc R 1 . .
    H H12B 0.5737 0.4501 0.1496 0.077 Uiso calc R 1 . .
    C C13 0.4116(5) 0.6431(4) 0.2094(3) 0.0465(9) Uani d . 1 . .
    C C14 0.2909(5) 0.7474(4) 0.1919(4) 0.0570(11) Uani d . 1 . .
    H H14A 0.1973 0.7178 0.2141 0.068 Uiso calc R 1 . .
    H H14B 0.2568 0.7527 0.1094 0.068 Uiso calc R 1 . .
    C C15 0.3408(4) 0.8849(3) 0.2550(3) 0.0454(9) Uani d . 1 . .
    C C16 0.4443(5) 0.9678(4) 0.2213(4) 0.0559(11) Uani d . 1 . .
    H H16A 0.4852 0.9373 0.1584 0.067 Uiso calc R 1 . .
    C C17 0.4866(5) 1.0952(4) 0.2809(3) 0.0508(10) Uani d . 1 . .
    H H17A 0.5512 1.1512 0.2548 0.061 Uiso calc R 1 . .
    C C18 0.4349(4) 1.1409(3) 0.3781(3) 0.0374(8) Uani d . 1 . .
    C C19 0.3347(4) 1.0583(3) 0.4161(3) 0.0403(8) Uani d . 1 . .
    C C20 0.2923(4) 0.9312(3) 0.3547(3) 0.0443(9) Uani d . 1 . .
    H H20A 0.2290 0.8746 0.3812 0.053 Uiso calc R 1 . .
loop_
    _atom_site_aniso_label
    _atom_site_aniso_U_11
    _atom_site_aniso_U_22
    _atom_site_aniso_U_33
    _atom_site_aniso_U_12
    _atom_site_aniso_U_13
    _atom_site_aniso_U_23
    O1 0.090(2) 0.0554(19) 0.127(3) -0.0022(17) 0.072(2) -0.0197(19)
    O2 0.0548(18) 0.0541(18) 0.104(2) 0.0050(14) 0.0410(17) -0.0067(16)
    O3 0.0565(17) 0.0441(16) 0.092(2) 0.0117(13) 0.0403(15) 0.0021(15)
    N1 0.082 0.039 0.083 -0.002 0.049 0.011
    C1 0.092(4) 0.067(3) 0.132(5) -0.005(3) -0.001(4) 0.023(4)
    C2 0.080(3) 0.054(3) 0.099(4) -0.001(3) 0.036(3) -0.014(3)
    C3 0.051(2) 0.045(2) 0.063(3) 0.0007(18) 0.030(2) -0.0049(19)
    C4 0.057(3) 0.056(3) 0.093(3) 0.000(2) 0.048(2) -0.011(2)
    C5 0.050(2) 0.042(2) 0.072(3) 0.0019(18) 0.044(2) 0.0027(19)
    C6 0.042(2) 0.056(3) 0.060(2) 0.0005(18) 0.0209(18) 0.008(2)
    C7 0.042(2) 0.051(2) 0.077(3) 0.0067(17) 0.032(2) 0.015(2)
    C8 0.045(2) 0.0288(18) 0.064(3) -0.0039(15) 0.0325(19) 0.0027(17)
    C9 0.043(2) 0.039(2) 0.054(2) -0.0008(16) 0.0248(17) 0.0128(17)
    C10 0.052(2) 0.035(2) 0.077(3) 0.0142(17) 0.042(2) 0.0121(19)
    O4 0.0550(16) 0.0347(14) 0.0755(19) 0.0100(12) 0.0259(14) 0.0012(13)
    O5 0.0589(19) 0.0487(17) 0.099(2) 0.0180(14) 0.0063(18) -0.0132(16)
    O6 0.103(2) 0.0329(15) 0.098(2) -0.0021(15) 0.063(2) -0.0031(15)
    N2 0.072(2) 0.054(2) 0.080(3) 0.0021(17) 0.052(2) 0.0063(18)
    C11 0.086(3) 0.048(3) 0.103(4) 0.012(2) 0.064(3) -0.007(2)
    C12 0.061(3) 0.049(2) 0.090(3) 0.020(2) 0.031(2) 0.012(2)
    C13 0.049(2) 0.036(2) 0.058(2) -0.0049(17) 0.0269(19) -0.0070(17)
    C14 0.046(2) 0.044(2) 0.077(3) -0.0004(18) 0.016(2) -0.006(2)
    C15 0.042(2) 0.0305(19) 0.068(3) 0.0096(15) 0.0244(18) 0.0029(17)
    C16 0.054(2) 0.052(2) 0.077(3) 0.0091(19) 0.042(2) 0.010(2)
    C17 0.059(2) 0.040(2) 0.065(3) 0.0037(18) 0.034(2) 0.0120(19)
    C18 0.0343(18) 0.0245(17) 0.053(2) 0.0034(13) 0.0115(15) 0.0042(15)
    C19 0.0350(18) 0.038(2) 0.055(2) 0.0165(15) 0.0225(16) 0.0106(17)
    C20 0.044(2) 0.0311(19) 0.060(2) -0.0016(15) 0.0172(18) 0.0090(17)
_geom_special_details
;
All e.s.d.'s (except the e.s.d. in the dihedral angle between two l.s. planes)
are estimated using the full covariance matrix. The cell e.s.d.'s are taken
into account individually in the estimation of e.s.d.'s in distances, angles
and torsion angles; correlations between e.s.d.'s in cell parameters are only
used when they are defined by crystal symmetry. An approximate (isotropic)
treatment of cell e.s.d.'s is used for estimating e.s.d.'s involving l.s.
planes.
;
loop_
    _geom_bond_atom_site_label_1
    _geom_bond_atom_site_label_2
    _geom_bond_site_symmetry_2
    _geom_bond_distance
    _geom_bond_publ_flag
    O1 C3 . 1.324(5) ?
    O1 C2 . 1.462(6) ?
    O2 C3 . 1.199(4) ?
    O3 C8 . 1.353(4) ?
    O3 H3A . 0.8200 ?
    N1 C9 . 1.257(5) ?
    N1 H1A . 0.8600 ?
    N1 H1B . 0.8600 ?
    C1 C2 . 1.376(7) ?
    C1 H1C . 0.9600 ?
    C1 H1D . 0.9600 ?
    C1 H1E . 0.9600 ?
    C2 H2A . 0.9700 ?
    C2 H2B . 0.9700 ?
    C3 C4 . 1.489(5) ?
    C4 C5 . 1.523(5) ?
    C4 H4A . 0.9700 ?
    C4 H4B . 0.9700 ?
    C5 C10 . 1.359(6) ?
    C5 C6 . 1.400(6) ?
    C6 C7 . 1.377(5) ?
    C6 H6A . 0.9300 ?
    C7 C8 . 1.372(6) ?
    C7 H7A . 0.9300 ?
    C8 C9 . 1.408(5) ?
    C9 C10 . 1.401(5) ?
    C10 H10A . 0.9300 ?
    O4 C13 . 1.331(4) ?
    O4 C12 . 1.426(5) ?
    O5 C13 . 1.198(5) ?
    O6 C18 . 1.350(4) ?
    O6 H6B . 0.8200 ?
    N2 C19 . 1.405(5) ?
    N2 H2C . 0.8600 ?
    N2 H2D . 0.8600 ?
    C11 C12 . 1.474(6) ?
    C11 H11A . 0.9600 ?
    C11 H11B . 0.9600 ?
    C11 H11C . 0.9600 ?
    C12 H12A . 0.9700 ?
    C12 H12B . 0.9700 ?
    C13 C14 . 1.485(6) ?
    C14 C15 . 1.491(5) ?
    C14 H14A . 0.9700 ?
    C14 H14B . 0.9700 ?
    C15 C20 . 1.391(5) ?
    C15 C16 . 1.391(5) ?
    C16 C17 . 1.382(5) ?
    C16 H16A . 0.9300 ?
    C17 C18 . 1.379(5) ?
    C17 H17A . 0.9300 ?
    C18 C19 . 1.398(5) ?
    C19 C20 . 1.386(5) ?
    C20 H20A . 0.9300 ?
loop_
    _geom_angle_atom_site_label_1
    _geom_angle_atom_site_label_2
    _geom_angle_atom_site_label_3
    _geom_angle_site_symmetry_1
    _geom_angle_site_symmetry_3
    _geom_angle
    _geom_angle_publ_flag
    C3 O1 C2 . . 116.0(3) ?
    C8 O3 H3A . . 109.5 ?
    C9 N1 H1A . . 120.0 ?
    C9 N1 H1B . . 120.0 ?
    H1A N1 H1B . . 120.0 ?
    C2 C1 H1C . . 109.5 ?
    C2 C1 H1D . . 109.5 ?
    H1C C1 H1D . . 109.5 ?
    C2 C1 H1E . . 109.5 ?
    H1C C1 H1E . . 109.5 ?
    H1D C1 H1E . . 109.5 ?
    C1 C2 O1 . . 113.0(5) ?
    C1 C2 H2A . . 109.0 ?
    O1 C2 H2A . . 109.0 ?
    C1 C2 H2B . . 109.0 ?
    O1 C2 H2B . . 109.0 ?
    H2A C2 H2B . . 107.8 ?
    O2 C3 O1 . . 121.8(4) ?
    O2 C3 C4 . . 126.7(4) ?
    O1 C3 C4 . . 110.9(3) ?
    C3 C4 C5 . . 114.2(3) ?
    C3 C4 H4A . . 108.7 ?
    C5 C4 H4A . . 108.7 ?
    C3 C4 H4B . . 108.7 ?
    C5 C4 H4B . . 108.7 ?
    H4A C4 H4B . . 107.6 ?
    C10 C5 C6 . . 119.1(4) ?
    C10 C5 C4 . . 122.0(4) ?
    C6 C5 C4 . . 118.8(4) ?
    C7 C6 C5 . . 118.8(4) ?
    C7 C6 H6A . . 120.6 ?
    C5 C6 H6A . . 120.6 ?
    C8 C7 C6 . . 122.6(4) ?
    C8 C7 H7A . . 118.7 ?
    C6 C7 H7A . . 118.7 ?
    O3 C8 C7 . . 126.1(4) ?
    O3 C8 C9 . . 114.9(4) ?
    C7 C8 C9 . . 119.0(3) ?
    N1 C9 C10 . . 126.8(4) ?
    N1 C9 C8 . . 115.3(4) ?
    C10 C9 C8 . . 117.7(4) ?
    C5 C10 C9 . . 122.7(4) ?
    C5 C10 H10A . . 118.6 ?
    C9 C10 H10A . . 118.6 ?
    C13 O4 C12 . . 117.4(3) ?
    C18 O6 H6B . . 109.5 ?
    C19 N2 H2C . . 120.0 ?
    C19 N2 H2D . . 120.0 ?
    H2C N2 H2D . . 120.0 ?
    C12 C11 H11A . . 109.5 ?
    C12 C11 H11B . . 109.5 ?
    H11A C11 H11B . . 109.5 ?
    C12 C11 H11C . . 109.5 ?
    H11A C11 H11C . . 109.5 ?
    H11B C11 H11C . . 109.5 ?
    O4 C12 C11 . . 110.2(4) ?
    O4 C12 H12A . . 109.6 ?
    C11 C12 H12A . . 109.6 ?
    O4 C12 H12B . . 109.6 ?
    C11 C12 H12B . . 109.6 ?
    H12A C12 H12B . . 108.1 ?
    O5 C13 O4 . . 124.2(4) ?
    O5 C13 C14 . . 124.3(3) ?
    O4 C13 C14 . . 111.5(3) ?
    C13 C14 C15 . . 117.7(3) ?
    C13 C14 H14A . . 107.9 ?
    C15 C14 H14A . . 107.9 ?
    C13 C14 H14B . . 107.9 ?
    C15 C14 H14B . . 107.9 ?
    H14A C14 H14B . . 107.2 ?
    C20 C15 C16 . . 117.7(3) ?
    C20 C15 C14 . . 120.4(3) ?
    C16 C15 C14 . . 121.8(4) ?
    C17 C16 C15 . . 120.3(4) ?
    C17 C16 H16A . . 119.8 ?
    C15 C16 H16A . . 119.8 ?
    C18 C17 C16 . . 121.2(4) ?
    C18 C17 H17A . . 119.4 ?
    C16 C17 H17A . . 119.4 ?
    O6 C18 C17 . . 126.4(3) ?
    O6 C18 C19 . . 113.6(3) ?
    C17 C18 C19 . . 119.6(3) ?
    C20 C19 C18 . . 118.4(3) ?
    C20 C19 N2 . . 121.9(3) ?
    C18 C19 N2 . . 119.6(3) ?
    C19 C20 C15 . . 122.6(3) ?
    C19 C20 H20A . . 118.7 ?
    C15 C20 H20A . . 118.7 ?
loop_
    _geom_torsion_atom_site_label_1
    _geom_torsion_atom_site_label_2
    _geom_torsion_atom_site_label_3
    _geom_torsion_atom_site_label_4
    _geom_torsion_site_symmetry_1
    _geom_torsion_site_symmetry_2
    _geom_torsion_site_symmetry_3
    _geom_torsion_site_symmetry_4
    _geom_torsion
    _geom_torsion_publ_flag
    C3 O1 C2 C1 . . . . 83.7(6) ?
    C2 O1 C3 O2 . . . . 12.7(7) ?
    C2 O1 C3 C4 . . . . -175.5(4) ?
    O2 C3 C4 C5 . . . . -21.0(7) ?
    O1 C3 C4 C5 . . . . 167.7(4) ?
    C3 C4 C5 C10 . . . . -101.7(5) ?
    C3 C4 C5 C6 . . . . 76.3(5) ?
    C10 C5 C6 C7 . . . . 1.0(5) ?
    C4 C5 C6 C7 . . . . -177.0(3) ?
    C5 C6 C7 C8 . . . . -0.5(6) ?
    C6 C7 C8 O3 . . . . 179.0(3) ?
    C6 C7 C8 C9 . . . . -0.5(5) ?
    O3 C8 C9 N1 . . . . -3.8(4) ?
    C7 C8 C9 N1 . . . . 175.7(3) ?
    O3 C8 C9 C10 . . . . -178.7(3) ?
    C7 C8 C9 C10 . . . . 0.8(5) ?
    C6 C5 C10 C9 . . . . -0.6(5) ?
    C4 C5 C10 C9 . . . . 177.3(3) ?
    N1 C9 C10 C5 . . . . -174.5(4) ?
    C8 C9 C10 C5 . . . . -0.3(5) ?
    C13 O4 C12 C11 . . . . -171.1(3) ?
    C12 O4 C13 O5 . . . . 1.6(6) ?
    C12 O4 C13 C14 . . . . -176.5(3) ?
    O5 C13 C14 C15 . . . . 13.4(6) ?
    O4 C13 C14 C15 . . . . -168.5(3) ?
    C13 C14 C15 C20 . . . . -102.0(5) ?
    C13 C14 C15 C16 . . . . 74.0(5) ?
    C20 C15 C16 C17 . . . . -4.7(6) ?
    C14 C15 C16 C17 . . . . 179.2(4) ?
    C15 C16 C17 C18 . . . . 3.5(6) ?
    C16 C17 C18 O6 . . . . -173.4(4) ?
    C16 C17 C18 C19 . . . . -1.5(6) ?
    O6 C18 C19 C20 . . . . 173.8(3) ?
    C17 C18 C19 C20 . . . . 0.9(5) ?
    O6 C18 C19 N2 . . . . -10.3(5) ?
    C17 C18 C19 N2 . . . . 176.8(3) ?
    C18 C19 C20 C15 . . . . -2.4(5) ?
    N2 C19 C20 C15 . . . . -178.2(4) ?
    C16 C15 C20 C19 . . . . 4.2(6) ?
    C14 C15 C20 C19 . . . . -179.6(3) ?
loop_
    _geom_hbond_atom_site_label_D
    _geom_hbond_atom_site_label_H
    _geom_hbond_atom_site_label_A
    _geom_hbond_site_symmetry_A
    _geom_hbond_distance_DH
    _geom_hbond_distance_HA
    _geom_hbond_distance_DA
    _geom_hbond_angle_DHA
    N1 H1B O2 2_766 0.86 2.37 3.097(5) 143.1
    N2 H2D O5 2_676 0.86 2.42 3.222(5) 154.6
    O3 H3A N2 1_645 0.82 2.23 2.978(5) 151.5
    O6 H6B N1 1_565 0.82 2.31 3.015(5) 144.6
    C10 H10A O6 2_676 0.93 2.49 3.414(5) 174.0
    N1 H1B O3 . 0.86 2.12 2.517(5) 107.6
    N2 H2D O6 . 0.86 2.33 2.641(4) 101.8
