# Supplementary material for: Ethyl 2-(3-amino-4-hy­droxy­phen­yl)acetate
Source: Acta Crystallogr Sect E Struct Rep Online. 2010 Nov 6;66(Pt 12):o3069. doi: 10.1107/S1600536810044399 (PMC3011596; doi:10.1107/S1600536810044399)
Supplement: Supplementary file 2 [file e-66-o3069-Isup2.hkl]

# 
# h,k,l, Fc-squared, Fo-squared, sigma(Fo-squared) and status flag 
# 
data_I
_shelx_title ' X in P-1' 
_shelx_refln_list_code          4 
_shelx_F_calc_maximum      123.21 
_exptl_crystal_F_000       416.00 
_reflns_d_resolution_high  0.8354 
 
loop_ 
 _symmetry_equiv_pos_as_xyz 
 'x, y, z' 
 '-x, -y, -z' 
 
_cell_length_a     8.5940 
_cell_length_b    10.1420 
_cell_length_c    12.0430 
_cell_angle_alpha  98.230 
_cell_angle_beta  104.960 
_cell_angle_gamma  90.410 
 
_shelx_F_squared_multiplier     1.000 
 
loop_ 
 _refln_index_h 
 _refln_index_k 
 _refln_index_l 
 _refln_F_squared_calc 
 _refln_F_squared_meas 
 _refln_F_squared_sigma 
 _refln_observed_status 
   1   0   0        0.07        1.43      1.34 o 
   2   0   0     2390.03     2541.02     19.76 o 
   3   0   0        2.46        0.18      1.85 o 
   4   0   0      158.99      124.97      9.01 o 
   5   0   0       26.42       22.58      5.96 o 
   6   0   0        0.06        2.09      2.67 o 
   7   0   0        4.16        2.47      3.15 o 
   8   0   0      150.48      159.60      7.24 o 
   9   0   0       13.12       13.72      5.53 o 
  -9   1   0       36.11       37.00      5.92 o 
  -8   1   0       38.81       40.67      7.97 o 
  -7   1   0       48.89       58.52      5.81 o 
  -6   1   0       81.44       86.18      6.46 o 
  -5   1   0       45.84       47.96      3.90 o 
  -4   1   0      109.66      117.78      5.67 o 
  -3   1   0     1147.81     1252.16     14.74 o 
  -2   1   0     2842.89     3191.79     17.33 o 
  -1   1   0     2407.79     2542.50     55.81 o 
   0   1   0      217.23      224.63      2.93 o 
   1   1   0       28.59       15.12      2.86 o 
   2   1   0        1.68        2.77      1.97 o 
   3   1   0      345.39      334.54      8.26 o 
   4   1   0      459.03      546.41     10.50 o 
   5   1   0      277.95      333.39      7.82 o 
   6   1   0      432.22      429.52     12.41 o 
   7   1   0       31.52       35.76      3.68 o 
   8   1   0        9.27       20.56      5.01 o 
   9   1   0       19.23       13.83      4.41 o 
  -9   2   0        0.19        6.13      3.50 o 
  -8   2   0       34.55       33.33      7.55 o 
  -7   2   0       36.50       39.24      5.48 o 
  -6   2   0       61.56       72.17      3.64 o 
  -5   2   0      524.12      622.62     11.38 o 
  -4   2   0     1424.26     1408.38     18.10 o 
  -3   2   0     1434.72     1283.11     14.90 o 
  -2   2   0     1545.17     1561.59     15.76 o 
  -1   2   0        0.87        0.76      1.46 o 
   0   2   0       31.06       50.86      1.81 o 
   1   2   0      302.76      311.66      6.60 o 
   2   2   0      180.41      201.27      5.42 o 
   3   2   0      595.48      527.23      1.53 o 
   4   2   0       14.38        8.54      3.83 o 
   5   2   0       77.31       59.75      4.34 o 
   6   2   0      143.35      122.18      6.77 o 
   7   2   0       78.36       73.17      8.25 o 
   8   2   0        0.05        3.38      3.59 o 
   9   2   0        0.18        7.02      4.16 o 
  -9   3   0        0.57        3.34      3.57 o 
  -8   3   0       14.62       13.67      4.75 o 
  -7   3   0       81.54       72.44      6.87 o 
  -6   3   0        3.74        2.34      2.50 o 
  -5   3   0      262.56      293.20      8.13 o 
  -4   3   0      446.25      536.18      9.06 o 
  -3   3   0      289.90      283.59      7.55 o 
  -2   3   0     1107.84     1223.51     13.65 o 
  -1   3   0       32.16       41.15      2.60 o 
   0   3   0      767.49      785.73      7.16 o 
   1   3   0      500.98      546.99      9.42 o 
   2   3   0      348.24      406.34      8.14 o 
   3   3   0      625.93      660.42     11.15 o 
   4   3   0      132.92      168.60      4.37 o 
   5   3   0      117.69      144.57      6.66 o 
   6   3   0       43.46       36.04      6.33 o 
   7   3   0       16.17        9.66      3.15 o 
   8   3   0        0.44        3.68      2.65 o 
   9   3   0        1.92        0.43      3.95 o 
  -9   4   0        1.46        0.78      4.44 o 
  -8   4   0        7.97        4.35      5.38 o 
  -7   4   0        3.51        1.66      5.05 o 
  -6   4   0       40.27       31.03      6.36 o 
  -5   4   0        0.91        3.00      2.72 o 
  -4   4   0        5.97        0.48      2.29 o 
  -3   4   0       13.28       26.34      2.15 o 
  -2   4   0      377.31      427.23      7.79 o 
  -1   4   0      905.98      880.44     12.41 o 
   0   4   0        4.23        7.77      3.07 o 
   1   4   0       27.87       34.83      2.84 o 
   2   4   0       23.31       12.60      2.35 o 
   3   4   0      184.50      198.05      7.70 o 
   4   4   0       88.97      115.78      5.91 o 
   5   4   0       72.08       68.73      5.13 o 
   6   4   0       14.72       10.98      5.48 o 
   7   4   0        2.67        0.00      2.98 o 
   8   4   0        9.04        7.98      3.04 o 
   9   4   0       11.16       10.02      3.70 o 
  -9   5   0       10.78       26.93      5.49 o 
  -8   5   0        0.17        5.23      4.73 o 
  -7   5   0        5.03        3.01      5.42 o 
  -6   5   0        2.33        4.80      3.25 o 
  -5   5   0        2.99        4.78      3.38 o 
  -4   5   0       51.55       32.76      4.07 o 
  -3   5   0       57.98       72.79      3.56 o 
  -2   5   0       48.56       61.20      4.50 o 
  -1   5   0        0.09        0.23      2.84 o 
   0   5   0      619.95      668.24      8.39 o 
   1   5   0      847.37      927.98     13.94 o 
   2   5   0       35.05       35.66      3.45 o 
   3   5   0      209.86      237.16      5.99 o 
   4   5   0        7.55       17.31      3.17 o 
   5   5   0       68.52       70.48      2.22 o 
   6   5   0       28.24       32.85      5.05 o 
   7   5   0        7.81        7.72      3.30 o 
   8   5   0        2.64        7.21      2.38 o 
  -8   6   0       60.88       51.79     10.66 o 
  -7   6   0        2.39        1.00      4.96 o 
  -6   6   0        4.11        8.20      3.86 o 
  -5   6   0        9.49        2.01      3.23 o 
  -4   6   0        2.47        4.77      3.50 o 
  -3   6   0        6.00        5.63      2.95 o 
  -2   6   0      270.76      267.05      9.32 o 
  -1   6   0       10.77        7.50      3.69 o 
   0   6   0      185.23      190.50      5.26 o 
   1   6   0       52.56       53.99      5.39 o 
   2   6   0      365.44      374.46     10.59 o 
   3   6   0       46.06       51.11      4.31 o 
   4   6   0      314.64      310.70     10.58 o 
   5   6   0      388.22      385.08     13.72 o 
   6   6   0       81.25       82.33      7.34 o 
   7   6   0        0.12        1.39      2.77 o 
   8   6   0       14.24        9.71      3.11 o 
  -8   7   0        5.15        5.33      5.33 o 
  -7   7   0        0.03        0.12      5.29 o 
  -6   7   0        1.48        8.28      4.69 o 
  -5   7   0        6.83        4.23      4.23 o 
  -4   7   0       26.65       24.06      6.26 o 
  -3   7   0       88.42       77.68      6.87 o 
  -2   7   0      162.35      131.11      7.75 o 
  -1   7   0      125.32      112.53      6.47 o 
   0   7   0        0.06        0.82      1.85 o 
   1   7   0      121.24      123.96      6.89 o 
   2   7   0      145.34      133.16      7.17 o 
   3   7   0       54.14       74.47      6.23 o 
   4   7   0       30.42       21.76      4.73 o 
   5   7   0       16.41        7.74      3.47 o 
   6   7   0       15.41       10.44      3.29 o 
   7   7   0        0.14        3.34      3.34 o 
  -7   8   0        1.50        3.78      4.65 o 
  -6   8   0        0.98        5.59      5.59 o 
  -5   8   0        4.13        1.26      5.13 o 
  -4   8   0       19.61       10.31      5.62 o 
  -3   8   0        0.33        2.50      3.86 o 
  -2   8   0      267.55      272.50     11.83 o 
  -1   8   0       61.04       55.18      6.88 o 
   0   8   0       36.03       38.61      3.52 o 
   1   8   0       11.23        7.06      3.79 o 
   2   8   0      151.06      114.63      7.65 o 
   3   8   0       63.06       55.32      5.77 o 
   4   8   0        0.29        5.71      2.86 o 
   5   8   0       15.07        8.76      4.30 o 
   6   8   0        4.46        4.42      2.85 o 
   7   8   0        5.19        2.52      2.95 o 
  -6   9   0        9.32       23.97      5.96 o 
  -5   9   0        0.25       12.54      4.95 o 
  -4   9   0        0.03        2.70      5.16 o 
  -3   9   0       24.12       16.10      5.16 o 
  -2   9   0      310.13      301.85     13.28 o 
  -1   9   0        8.63        2.53      4.81 o 
   0   9   0        5.85        8.09      4.43 o 
   1   9   0       25.97       35.03      5.76 o 
   2   9   0        9.82       11.78      3.48 o 
   3   9   0       56.29       54.03      6.54 o 
   4   9   0        4.46        1.18      3.15 o 
   5   9   0        2.45        1.55      3.22 o 
   6   9   0        0.86        0.38      3.21 o 
  -5  10   0       10.08        9.19      5.87 o 
  -4  10   0        0.20        7.30      4.47 o 
  -3  10   0       11.20        1.65      5.56 o 
  -2  10   0      112.95      111.44      9.32 o 
  -1  10   0       11.97       10.14      4.96 o 
   0  10   0       67.63       67.90      5.08 o 
   1  10   0        4.27        3.64      4.06 o 
   2  10   0        0.36        2.67      3.26 o 
   3  10   0        0.42        2.63      3.56 o 
   4  10   0        9.24       11.58      4.74 o 
   5  10   0        0.02        1.24      3.42 o 
  -4  11   0        6.75        1.34      5.98 o 
  -3  11   0       29.07       27.88      8.07 o 
  -2  11   0        9.81        4.04      5.49 o 
  -1  11   0       42.01       36.95      6.56 o 
   0  11   0       22.63       25.98      5.75 o 
   1  11   0       33.18       31.83      6.23 o 
   2  11   0       21.71       19.64      5.72 o 
   3  11   0        8.48        4.74      4.74 o 
   0  12   0        5.80        2.54      3.43 o 
  -1 -12   1        2.91        7.59      3.82 o 
   0 -12   1       23.45       22.44      4.49 o 
   1 -12   1        0.09        5.40      5.40 o 
  -3 -11   1        1.53        1.38      4.04 o 
  -2 -11   1        0.03        3.02      3.93 o 
  -1 -11   1       66.14       82.68      8.81 o 
   0 -11   1       32.80       29.23      4.92 o 
   1 -11   1       40.11       36.26      7.50 o 
   2 -11   1        2.88       13.39      5.31 o 
   3 -11   1        0.02        7.14      4.42 o 
   4 -11   1        0.10        6.11      6.11 o 
  -5 -10   1        0.63        0.00      3.04 o 
  -4 -10   1        0.00        0.78      3.49 o 
  -3 -10   1        3.50       11.15      3.10 o 
  -2 -10   1       33.27       36.34      5.07 o 
  -1 -10   1      262.35      239.16     13.09 o 
   0 -10   1      131.05      153.20      7.57 o 
   1 -10   1       55.02       69.58      7.70 o 
   2 -10   1       45.44       49.04      7.53 o 
   3 -10   1       14.77        2.35      5.54 o 
   4 -10   1        0.46        1.97      4.69 o 
   5 -10   1        0.09        6.67      5.59 o 
  -6  -9   1        1.25        3.88      2.37 o 
  -5  -9   1        0.03        0.66      3.02 o 
  -4  -9   1       44.60       35.97      5.01 o 
  -3  -9   1       10.15       12.14      3.09 o 
  -2  -9   1        3.03        3.41      3.41 o 
  -1  -9   1      324.48      390.67     14.03 o 
   0  -9   1        8.95        6.73      3.67 o 
   1  -9   1       16.33       15.95      5.35 o 
   2  -9   1        5.20        1.96      4.50 o 
   3  -9   1       35.13       34.72      6.69 o 
   4  -9   1        2.77        5.30      4.96 o 
   5  -9   1        2.96        4.12      5.29 o 
   6  -9   1        9.76       19.16      5.87 o 
  -7  -8   1        0.72        6.53      2.57 o 
  -6  -8   1        0.88        2.92      2.58 o 
  -5  -8   1       43.02       38.44      4.51 o 
  -4  -8   1        0.75        0.91      3.06 o 
  -3  -8   1      338.14      282.74     10.36 o 
  -2  -8   1       31.39       34.44      3.52 o 
  -1  -8   1        4.77        3.09      3.09 o 
   0  -8   1      105.38      122.50      5.61 o 
   1  -8   1        7.38        4.73      4.99 o 
   2  -8   1       14.81       18.73      4.51 o 
   3  -8   1        0.46        3.17      4.34 o 
   4  -8   1        7.13        5.26      3.97 o 
   5  -8   1       32.49       20.37      6.70 o 
   6  -8   1        0.84        0.71      7.26 o 
   7  -8   1       37.19       34.48     10.92 o 
  -8  -7   1       21.99       24.69      4.39 o 
  -7  -7   1        1.16        1.40      3.01 o 
  -6  -7   1        6.77        2.99      3.30 o 
  -5  -7   1       94.53       95.84      4.70 o 
  -4  -7   1       91.96       76.65      5.32 o 
  -3  -7   1      156.10      120.92      6.77 o 
  -2  -7   1      160.95      145.35      7.06 o 
  -1  -7   1       59.64       80.32      5.23 o 
   0  -7   1       24.36       29.56      2.99 o 
   1  -7   1      252.80      259.05     11.65 o 
   2  -7   1       57.90       59.03      5.46 o 
   3  -7   1      189.44      234.70     10.63 o 
   4  -7   1       68.17       59.43      7.34 o 
   5  -7   1        0.59        1.51      6.93 o 
   6  -7   1      115.68      112.61     11.30 o 
   7  -7   1        0.34        6.71      6.71 o 
   8  -7   1       11.64        6.20      9.87 o 
  -8  -6   1       12.60       21.23      4.45 o 
  -7  -6   1       42.93       48.68      5.55 o 
  -6  -6   1      212.38      170.99      9.08 o 
  -5  -6   1       28.67       28.19      5.44 o 
  -4  -6   1       71.28       69.52      5.42 o 
  -3  -6   1      269.24      263.14      8.67 o 
  -2  -6   1       67.37       65.36      4.44 o 
  -1  -6   1       47.86       70.80      4.65 o 
   0  -6   1       13.57        9.49      1.87 o 
   1  -6   1      106.33       83.06      5.41 o 
   2  -6   1      613.28      702.70     15.64 o 
   3  -6   1      413.67      436.95     10.70 o 
   4  -6   1        7.60        8.19      3.48 o 
   5  -6   1       33.35       33.04      6.02 o 
   6  -6   1        5.39        2.94      5.70 o 
   7  -6   1        0.64        9.66      5.95 o 
   8  -6   1        5.48       18.74      6.45 o 
  -9  -5   1        0.58        2.50      3.95 o 
  -8  -5   1       33.33       28.99      6.34 o 
  -7  -5   1       15.73       16.81      5.28 o 
  -6  -5   1       19.80       18.27      5.59 o 
  -5  -5   1       26.50       27.23      4.32 o 
  -4  -5   1       23.26       14.91      2.77 o 
  -3  -5   1      270.58      280.85      9.53 o 
  -2  -5   1       22.20       24.70      2.55 o 
  -1  -5   1      206.17      219.73      6.77 o 
   0  -5   1       89.17       72.87      7.47 o 
   1  -5   1      116.42      128.09      5.87 o 
   2  -5   1      213.30      202.29      7.94 o 
   3  -5   1       85.58       63.71      8.90 o 
   4  -5   1      219.07      211.09     11.74 o 
   5  -5   1        9.31       20.63      5.17 o 
   6  -5   1       10.71       15.17      4.59 o 
   7  -5   1        2.90        1.82      6.46 o 
   8  -5   1        0.07        4.53      4.83 o 
   9  -5   1        5.23        7.63      4.80 o 
  -9  -4   1        6.58       21.30      4.69 o 
  -8  -4   1        1.60        9.00      3.53 o 
  -7  -4   1        2.51        0.43      3.46 o 
  -6  -4   1       17.03       10.49      7.13 o 
  -5  -4   1       26.96       15.06      4.84 o 
  -4  -4   1       51.04       59.66      4.69 o 
  -3  -4   1      143.33      137.81      5.57 o 
  -2  -4   1     1641.28     1754.27     17.30 o 
  -1  -4   1        1.36        0.30      1.45 o 
   0  -4   1       67.79       85.92      2.98 o 
   1  -4   1      104.28       98.78      4.59 o 
   2  -4   1     1669.32     1785.69     20.95 o 
   3  -4   1       39.89       44.34      6.72 o 
   4  -4   1      102.34      105.85      8.35 o 
   5  -4   1       10.83        5.50      4.31 o 
   6  -4   1       85.91       91.81      7.42 o 
   7  -4   1      103.16       77.95      7.75 o 
   8  -4   1       12.84       15.90      4.79 o 
   9  -4   1        6.44        3.94      5.98 o 
  -9  -3   1        6.24        7.18      6.29 o 
  -8  -3   1       49.08       71.23      7.81 o 
  -7  -3   1      104.79      101.70      9.34 o 
  -6  -3   1       95.23      102.67      9.69 o 
  -5  -3   1       37.10       53.37      5.22 o 
  -4  -3   1      695.98      672.86     14.37 o 
  -3  -3   1       37.32       54.28      3.88 o 
  -2  -3   1      571.21      614.42      9.99 o 
  -1  -3   1      911.14      904.98     10.72 o 
   0  -3   1      104.13      123.98      2.20 o 
   1  -3   1      146.36      175.22      5.08 o 
   2  -3   1      419.97      466.58      8.71 o 
   3  -3   1      319.86      343.44      8.38 o 
   4  -3   1      123.12      123.19      3.91 o 
   5  -3   1        4.44        0.00      2.74 o 
   6  -3   1       39.24       35.43      7.14 o 
   7  -3   1       81.79      118.55      8.70 o 
   8  -3   1       23.54       37.26      5.72 o 
   9  -3   1        0.00        0.47      3.48 o 
  -9  -2   1        1.10        8.91      4.70 o 
  -8  -2   1        8.54        2.33      3.87 o 
  -7  -2   1       44.66       56.73      4.44 o 
  -6  -2   1       16.96       15.11      5.75 o 
  -5  -2   1      255.70      242.08     11.74 o 
  -4  -2   1        8.42        4.57      4.31 o 
  -3  -2   1       98.69      138.30      4.32 o 
  -2  -2   1     5437.60     6022.07    125.42 o 
  -1  -2   1     1740.77     1800.06     14.83 o 
   0  -2   1      379.04      403.57     17.50 o 
   1  -2   1     3542.45     3710.39     81.05 o 
   2  -2   1     5246.67     5419.65    125.01 o 
   3  -2   1      488.96      450.12     10.75 o 
   4  -2   1       13.09       23.86      2.90 o 
   5  -2   1        8.45       13.70      3.25 o 
   6  -2   1       22.57       38.16      2.88 o 
   7  -2   1      103.71      122.70      8.17 o 
   8  -2   1        8.60        3.32      3.07 o 
   9  -2   1        9.79        5.79      4.41 o 
 -10  -1   1       13.78       29.14      6.21 o 
  -9  -1   1       61.45       79.91      8.19 o 
  -8  -1   1      136.97      149.95     11.89 o 
  -7  -1   1        5.06        1.22      3.58 o 
  -6  -1   1      248.73      279.12     11.07 o 
  -5  -1   1      556.39      562.53     13.42 o 
  -4  -1   1       22.14       17.30      4.20 o 
  -3  -1   1     3804.03     4102.71     27.50 o 
  -2  -1   1      784.76      797.43     10.03 o 
  -1  -1   1     5346.72     6070.22     93.84 o 
   0  -1   1       75.88       59.21      1.58 o 
   1  -1   1     3460.91     3332.91     68.57 o 
   2  -1   1     2099.93     2385.41     17.27 o 
   3  -1   1     1380.98     1487.89     13.57 o 
   4  -1   1       60.77       64.81      5.34 o 
   5  -1   1        4.02        6.70      2.46 o 
   6  -1   1      177.70      231.43      9.13 o 
   7  -1   1       22.26       24.83      4.50 o 
   8  -1   1      109.72      107.57      9.45 o 
   9  -1   1       25.52       19.67      5.11 o 
 -10   0   1       34.19       36.29      6.38 o 
  -9   0   1        5.38       22.93      6.19 o 
  -8   0   1       41.53       53.76      4.82 o 
  -7   0   1        3.21        1.73      3.62 o 
  -6   0   1      201.95      195.63      9.27 o 
  -5   0   1        3.63        4.13      3.95 o 
  -4   0   1      540.30      438.06     13.33 o 
  -3   0   1       29.29       22.54      2.20 o 
  -2   0   1     4887.15     4943.15     95.84 o 
  -1   0   1      256.69      301.20      4.49 o 
   0   0   1     1256.38     1376.54     24.96 o 
   1   0   1      567.86      626.25      7.03 o 
   2   0   1     5530.72     5144.96    100.23 o 
   3   0   1      227.93      223.31      5.96 o 
   4   0   1      348.52      280.78     10.39 o 
   5   0   1       92.82       88.93      7.95 o 
   6   0   1        2.22        0.00      2.51 o 
   7   0   1       95.65      106.97      8.57 o 
   8   0   1        7.75        5.89      5.58 o 
   9   0   1        7.15        8.32      3.43 o 
 -10   1   1        0.34        6.78      3.87 o 
  -9   1   1        4.51        4.04      5.28 o 
  -8   1   1        1.40        0.16      4.64 o 
  -7   1   1       95.94      116.62      8.25 o 
  -6   1   1        6.14        5.09      2.69 o 
  -5   1   1       11.08       15.96      3.03 o 
  -4   1   1       35.98       46.17      3.78 o 
  -3   1   1      991.57     1117.99     11.35 o 
  -2   1   1     1070.09      953.99     14.14 o 
  -1   1   1      479.34      566.68      6.68 o 
   0   1   1       23.59       23.96      2.60 o 
   1   1   1     2433.45     2419.09     14.71 o 
   2   1   1        0.43        1.26      2.61 o 
   3   1   1        6.40        2.91      1.59 o 
   4   1   1       97.73       88.58      5.56 o 
   5   1   1       96.77      100.36      5.26 o 
   6   1   1        6.39        5.60      3.09 o 
   7   1   1        6.51        7.65      4.68 o 
   8   1   1        6.88        2.42      2.82 o 
   9   1   1       21.34       20.56      4.05 o 
 -10   2   1       22.14       11.38      5.12 o 
  -9   2   1        5.21        1.07      4.38 o 
  -8   2   1       28.05       51.95      6.23 o 
  -7   2   1        7.64        9.86      3.61 o 
  -6   2   1      148.07      128.59     11.13 o 
  -5   2   1        2.64       13.27      3.21 o 
  -4   2   1       11.21        8.11      2.54 o 
  -3   2   1      213.62      221.94      6.33 o 
  -2   2   1       14.90       14.68      2.99 o 
  -1   2   1       50.89       66.01      3.05 o 
   0   2   1        4.35       10.71      9.42 o 
   1   2   1      612.66      564.28      8.22 o 
   2   2   1       27.05       19.21      1.34 o 
   3   2   1        2.61        2.25      2.74 o 
   4   2   1       46.59       36.81      5.67 o 
   5   2   1       58.93       78.18      4.68 o 
   6   2   1        0.00        0.76      2.11 o 
   7   2   1        0.53        0.51      3.51 o 
   8   2   1       61.28       40.19      6.77 o 
   9   2   1        4.38        9.56      3.40 o 
  -9   3   1        9.70        5.28      5.28 o 
  -8   3   1        1.34        2.88      4.26 o 
  -7   3   1        0.65        2.07      3.16 o 
  -6   3   1       88.44      126.78      7.21 o 
  -5   3   1      390.02      391.94     12.43 o 
  -4   3   1      743.66      759.19     13.67 o 
  -3   3   1      265.61      278.72      9.27 o 
  -2   3   1       15.43       11.95      2.04 o 
  -1   3   1       36.05       30.14      2.51 o 
   0   3   1      724.63      707.84      9.55 o 
   1   3   1      131.93      130.23      1.07 o 
   2   3   1      256.14      295.76      1.43 o 
   3   3   1        5.31        5.88      2.44 o 
   4   3   1       63.27       61.62      5.06 o 
   5   3   1        0.23        3.84      2.20 o 
   6   3   1        1.22        0.69      3.27 o 
   7   3   1       45.74       48.43      4.97 o 
   8   3   1       25.06       24.78      4.52 o 
   9   3   1        7.61       19.38      3.17 o 
  -9   4   1       11.54        1.69      4.74 o 
  -8   4   1        6.16        8.66      4.66 o 
  -7   4   1        9.55       18.42      7.27 o 
  -6   4   1       47.25       32.17      7.81 o 
  -5   4   1        7.78        7.08      2.92 o 
  -4   4   1      199.28      204.01      7.74 o 
  -3   4   1        9.95       19.33      2.26 o 
  -2   4   1      786.36      802.01     14.44 o 
  -1   4   1      495.18      502.56      9.54 o 
   0   4   1      967.39     1135.57      9.76 o 
   1   4   1        0.55        1.15      1.55 o 
   2   4   1       38.33       52.98      3.67 o 
   3   4   1      102.79      123.15      4.20 o 
   4   4   1       24.99       14.48      2.61 o 
   5   4   1       47.91       51.24      4.38 o 
   6   4   1       14.38        8.09      4.77 o 
   7   4   1       49.64       69.08      5.67 o 
   8   4   1       27.18       26.78      4.30 o 
  -9   5   1       18.75       13.92      7.21 o 
  -8   5   1        0.41        0.00      5.33 o 
  -7   5   1       39.03       33.59      5.33 o 
  -6   5   1       54.19       40.05      5.94 o 
  -5   5   1        3.38        9.13      3.14 o 
  -4   5   1       17.22       26.12      3.90 o 
  -3   5   1       94.12       78.23      4.94 o 
  -2   5   1       70.88       56.13      4.04 o 
  -1   5   1      583.90      602.04     11.77 o 
   0   5   1        5.11        5.16      1.97 o 
   1   5   1      338.24      326.83      1.75 o 
   2   5   1       95.72      105.68      5.31 o 
   3   5   1       48.41       38.47      1.92 o 
   4   5   1       22.57       23.14      2.51 o 
   5   5   1      235.04      229.09      8.95 o 
   6   5   1       14.08        5.90      3.35 o 
   7   5   1       72.63       60.41      5.92 o 
   8   5   1       10.20       11.75      3.38 o 
  -8   6   1       20.12       33.82      7.20 o 
  -7   6   1       26.27       28.29      6.13 o 
  -6   6   1       81.91       90.09      7.05 o 
  -5   6   1       51.80       43.50      5.82 o 
  -4   6   1       47.13       42.73      6.88 o 
  -3   6   1        7.13        1.26      3.52 o 
  -2   6   1      443.96      426.09     11.64 o 
  -1   6   1        0.36        1.27      2.82 o 
   0   6   1      503.26      465.03      9.32 o 
   1   6   1      521.17      473.88      2.42 o 
   2   6   1       66.21       44.55      3.85 o 
   3   6   1      366.10      376.13     10.85 o 
   4   6   1        1.69        5.64      3.27 o 
   5   6   1       19.35       26.68      4.19 o 
   6   6   1       97.96       85.86      6.54 o 
   7   6   1       58.86       66.81      5.59 o 
   8   6   1        3.72        6.70      2.52 o 
  -8   7   1        5.24        1.96      5.60 o 
  -7   7   1       35.61       20.30      7.40 o 
  -6   7   1       80.25       66.41      8.36 o 
  -5   7   1       52.41       53.84      6.52 o 
  -4   7   1        0.17        0.43      3.91 o 
  -3   7   1        0.05        3.64      2.93 o 
  -2   7   1        0.12        0.19      3.59 o 
  -1   7   1       49.38       56.34      4.74 o 
   0   7   1      341.54      358.87      9.81 o 
   1   7   1      132.91      141.11      7.02 o 
   2   7   1      276.36      267.74      9.78 o 
   3   7   1        7.52        2.13      2.90 o 
   4   7   1       61.27       67.35      6.59 o 
   5   7   1       41.09       34.72      4.73 o 
   6   7   1       26.04       26.83      4.28 o 
   7   7   1       20.70       21.59      4.64 o 
  -7   8   1       17.98       35.66      7.07 o 
  -6   8   1        0.89        0.60      5.35 o 
  -5   8   1      130.71      167.72      7.71 o 
  -4   8   1        3.73        2.41      4.25 o 
  -3   8   1       44.93       46.52      5.57 o 
  -2   8   1        3.62        1.96      3.40 o 
  -1   8   1      613.32      618.89     16.43 o 
   0   8   1       40.59       36.34      4.48 o 
   1   8   1      185.55      203.69      9.65 o 
   2   8   1       17.26       19.02      3.93 o 
   3   8   1       29.97       23.88      4.44 o 
   4   8   1        6.63        1.06      2.79 o 
   5   8   1        0.22        5.69      2.71 o 
   6   8   1       17.88       20.76      3.95 o 
  -6   9   1       47.76       59.20      8.99 o 
  -5   9   1       40.87       39.34      8.55 o 
  -4   9   1        0.41        0.58      4.45 o 
  -3   9   1      198.48      200.28     11.66 o 
  -2   9   1       24.89       26.94      6.11 o 
  -1   9   1     1068.76     1182.66     25.04 o 
   0   9   1        0.03        1.23      2.83 o 
   1   9   1      152.15      189.38     10.15 o 
   2   9   1       15.86       12.18      3.23 o 
   3   9   1       18.55       15.59      4.96 o 
   4   9   1       13.46        5.01      4.14 o 
   5   9   1       17.16        4.53      3.83 o 
  -5  10   1        6.61       12.21      6.43 o 
  -4  10   1        6.10       11.25      5.54 o 
  -3  10   1       20.37        7.98      6.12 o 
  -2  10   1       86.59       88.60      8.85 o 
  -1  10   1        0.34        5.91      3.61 o 
   0  10   1        2.42        8.42      2.59 o 
   1  10   1       21.85       25.44      4.78 o 
   2  10   1        0.13        1.33      3.97 o 
   3  10   1       37.53       37.55      6.30 o 
   4  10   1        0.10        0.00      3.54 o 
  -4  11   1        1.58        2.06      5.86 o 
  -3  11   1       54.69       64.08      8.41 o 
  -2  11   1        0.12        5.74      5.74 o 
  -1  11   1        2.52        9.92      4.04 o 
   0  11   1        5.29       10.97      4.98 o 
   1  11   1        3.14        2.04      4.22 o 
   2  11   1        0.05        0.97      3.88 o 
   3  11   1        0.16        2.77      3.57 o 
  -1 -12   2       14.22        6.79      6.40 o 
   0 -12   2        8.72        6.67      4.50 o 
   1 -12   2        5.59        6.43      4.91 o 
  -4 -11   2        0.03        0.00      4.15 o 
  -3 -11   2        2.48        1.57      3.49 o 
  -2 -11   2        1.57        2.76      4.65 o 
  -1 -11   2        5.01        1.71      5.48 o 
   0 -11   2      154.43      159.30      8.45 o 
   1 -11   2       48.77       35.34      7.74 o 
   2 -11   2       12.55        3.07      6.39 o 
   3 -11   2        0.02        1.97      5.22 o 
   4 -11   2        5.17        6.12      6.12 o 
  -5 -10   2       33.70       33.34      4.57 o 
  -4 -10   2        5.92        5.33      4.25 o 
  -3 -10   2        3.49        4.22      4.07 o 
  -2 -10   2       46.53       62.95      7.41 o 
  -1 -10   2       72.31       90.00      8.80 o 
   0 -10   2      232.30      274.37     10.25 o 
   1 -10   2       11.63       10.73      4.04 o 
   2 -10   2        1.44        8.37      4.22 o 
   3 -10   2        8.37        5.42      4.96 o 
   4 -10   2        5.54        0.67      5.55 o 
   5 -10   2        5.87       13.29      7.66 o 
  -6  -9   2        1.70        0.37      2.67 o 
  -5  -9   2        0.02        0.79      3.29 o 
  -4  -9   2       74.68       80.01      5.64 o 
  -3  -9   2       10.00       13.03      3.78 o 
  -2  -9   2        9.84        9.64      4.33 o 
  -1  -9   2      309.53      313.65     13.97 o 
   0  -9   2      168.35      151.84      7.31 o 
   1  -9   2      133.43      175.62     11.13 o 
   2  -9   2        7.01       19.64      5.87 o 
   3  -9   2        1.64        3.72      3.91 o 
   4  -9   2        0.79        2.38      4.96 o 
   5  -9   2       15.17       12.51      7.34 o 
   6  -9   2        2.09        2.99      6.47 o 
  -7  -8   2       29.88       35.17      5.51 o 
  -6  -8   2        0.00        6.78      2.60 o 
  -5  -8   2      115.70       96.03      7.55 o 
  -4  -8   2       16.01       22.37      4.11 o 
  -3  -8   2      340.92      355.62     12.90 o 
  -2  -8   2        6.11        5.73      4.05 o 
  -1  -8   2      109.64       92.43      7.13 o 
   0  -8   2        9.88       11.11      2.59 o 
   1  -8   2        0.38        3.65      3.65 o 
   2  -8   2       22.33       18.28      6.25 o 
   3  -8   2       79.68       81.89      8.29 o 
   4  -8   2       80.72       66.77      7.96 o 
   5  -8   2      148.69      128.44     10.83 o 
   6  -8   2        8.46        5.85      8.63 o 
   7  -8   2        5.87       12.48      5.83 o 
  -8  -7   2        0.00        3.55      3.26 o 
  -7  -7   2       41.21       34.89      5.25 o 
  -6  -7   2       46.42       45.40      5.34 o 
  -5  -7   2       22.06       21.67      5.65 o 
  -4  -7   2      440.91      416.19     12.86 o 
  -3  -7   2      295.77      272.63     10.37 o 
  -2  -7   2       89.69       87.20      5.83 o 
  -1  -7   2        2.86        5.56      3.03 o 
   0  -7   2       14.12       14.63      2.75 o 
   1  -7   2      210.90      184.48     11.41 o 
   2  -7   2       65.38       68.93      5.17 o 
   3  -7   2        0.05        1.15      3.95 o 
   4  -7   2        3.74        0.84      3.71 o 
   5  -7   2       13.06       22.31      3.29 o 
   6  -7   2        1.41        1.55      3.68 o 
   7  -7   2        0.97        0.00      4.75 o 
  -8  -6   2       19.05       28.50      5.34 o 
  -7  -6   2        4.26       13.83      4.21 o 
  -6  -6   2        6.89        9.32      3.91 o 
  -5  -6   2       50.25       33.26      4.60 o 
  -4  -6   2       10.13       23.51      3.57 o 
  -3  -6   2        0.08        4.01      2.47 o 
  -2  -6   2       43.61       42.78      4.28 o 
  -1  -6   2       56.25       62.59      4.60 o 
   0  -6   2       13.45       19.66      2.66 o 
   1  -6   2      383.13      400.80     11.81 o 
   2  -6   2        1.74        2.73      2.73 o 
   3  -6   2        0.00        0.59      2.68 o 
   4  -6   2       34.10       34.79      5.22 o 
   5  -6   2       10.94       18.40      4.16 o 
   6  -6   2        0.53        2.67      3.95 o 
   7  -6   2        0.17        0.17      4.63 o 
   8  -6   2       10.86       11.47      4.57 o 
  -9  -5   2        9.37       13.72      4.63 o 
  -8  -5   2       22.12       42.49      6.60 o 
  -7  -5   2        1.01        2.54      4.14 o 
  -6  -5   2       38.75       45.82      4.53 o 
  -5  -5   2       68.64       70.24      6.05 o 
  -4  -5   2        9.11        6.94      2.58 o 
  -3  -5   2      240.32      201.93      7.58 o 
  -2  -5   2       90.26       99.66      5.34 o 
  -1  -5   2       50.16       38.96      5.13 o 
   0  -5   2      125.74      152.61      4.44 o 
   1  -5   2        0.50        1.09      2.66 o 
   2  -5   2      375.76      411.51      8.85 o 
   3  -5   2      365.53      361.51      7.95 o 
   4  -5   2       11.63        5.46      2.01 o 
   5  -5   2        2.99        9.50      3.05 o 
   6  -5   2        4.29        5.46      2.57 o 
   7  -5   2        0.04        1.74      3.63 o 
   8  -5   2       17.05       27.36      5.49 o 
  -9  -4   2        0.10        4.41      3.69 o 
  -8  -4   2        0.29        1.87      4.11 o 
  -7  -4   2       19.55       25.45      5.27 o 
  -6  -4   2        0.86        7.55      4.30 o 
  -5  -4   2        0.52        7.39      3.14 o 
  -4  -4   2       92.92       75.02      5.47 o 
  -3  -4   2       21.86       24.65      3.16 o 
  -2  -4   2       25.91       26.09      3.25 o 
  -1  -4   2     1467.89     1494.98     16.58 o 
   0  -4   2      489.06      487.51      7.62 o 
   1  -4   2      516.11      482.77      9.40 o 
   2  -4   2      807.56      890.06     13.19 o 
   3  -4   2      163.44      139.36      5.98 o 
   4  -4   2        4.91        1.99      2.10 o 
   5  -4   2       43.80       25.28      6.60 o 
   6  -4   2        9.02        3.85      2.95 o 
   7  -4   2        1.12        0.19      3.49 o 
   8  -4   2        0.12        0.86      3.55 o 
   9  -4   2       10.92        0.90      3.56 o 
  -9  -3   2       44.69       40.55      7.02 o 
  -8  -3   2        0.45        3.85      4.49 o 
  -7  -3   2       40.28       37.67      5.96 o 
  -6  -3   2       28.03       32.36      4.84 o 
  -5  -3   2      287.00      284.82     10.49 o 
  -4  -3   2       87.07       83.37      3.45 o 
  -3  -3   2     1254.02     1378.77     18.40 o 
  -2  -3   2     1336.81     1415.05     17.49 o 
  -1  -3   2      196.90      203.30      5.66 o 
   0  -3   2      394.64      363.81      6.56 o 
   1  -3   2      355.94      321.75      6.86 o 
   2  -3   2     1164.87     1313.62     12.21 o 
   3  -3   2       84.94       55.41      5.88 o 
   4  -3   2      507.71      505.68     11.86 o 
   5  -3   2      468.72      507.10     13.02 o 
   6  -3   2       58.95       73.05      8.03 o 
   7  -3   2        9.30        3.22      3.46 o 
   8  -3   2        0.01        0.39      3.86 o 
   9  -3   2        0.62        0.82      3.34 o 
 -10  -2   2       37.53       22.04      6.40 o 
  -9  -2   2       10.82       27.59      6.94 o 
  -8  -2   2        3.27        4.44      5.15 o 
  -7  -2   2       94.88       99.53      5.12 o 
  -6  -2   2      126.48      125.28      7.47 o 
  -5  -2   2       25.50       25.02      3.22 o 
  -4  -2   2      877.36      940.78     16.40 o 
  -3  -2   2       56.89       39.51      4.49 o 
  -2  -2   2    13685.06    12591.33    179.86 o 
  -1  -2   2     1464.53     1504.14     14.20 o 
   0  -2   2     1142.82     1256.85      9.46 o 
   1  -2   2     2531.50     2317.05      1.37 o 
   2  -2   2     3331.95     3326.47    100.61 o 
   3  -2   2       34.79       45.87      1.55 o 
   4  -2   2      161.64      171.33      6.58 o 
   5  -2   2        4.07        6.45      2.94 o 
   6  -2   2       59.42       58.57      7.89 o 
   7  -2   2       71.59       67.69      6.42 o 
   8  -2   2       33.78       32.37      6.14 o 
   9  -2   2        0.08        1.58      3.54 o 
 -10  -1   2        0.02        7.80      5.58 o 
  -9  -1   2        0.20        0.55      4.59 o 
  -8  -1   2        9.58       16.86      5.89 o 
  -7  -1   2       61.57       68.38      6.60 o 
  -6  -1   2        8.95       21.80      4.06 o 
  -5  -1   2        0.46        0.26      3.52 o 
  -4  -1   2       71.34       76.29      3.68 o 
  -3  -1   2      664.49      706.53     10.73 o 
  -2  -1   2     7914.08     7344.40    125.32 o 
  -1  -1   2       12.44       20.56      2.10 o 
   0  -1   2     1111.17     1200.89      7.16 o 
   1  -1   2    15181.83    14981.29    159.49 o 
   2  -1   2     1349.18     1483.63     14.89 o 
   3  -1   2      123.14      120.59      2.91 o 
   4  -1   2        1.96        0.60      1.93 o 
   5  -1   2       79.73       93.76      2.73 o 
   6  -1   2       83.85       88.56      6.82 o 
   7  -1   2      116.69      140.08      8.12 o 
   8  -1   2       94.71      123.02      7.97 o 
   9  -1   2       70.11       62.38      5.95 o 
 -10   0   2        7.03       24.86      6.39 o 
  -9   0   2        4.84        1.11      4.57 o 
  -8   0   2       17.56       14.60      7.52 o 
  -7   0   2       13.07        6.78      3.52 o 
  -6   0   2       95.72       73.13      5.59 o 
  -5   0   2      314.31      330.33      7.81 o 
  -4   0   2       77.23       64.89      6.66 o 
  -3   0   2      130.02      155.97      5.08 o 
  -2   0   2     5163.14     5626.62    101.66 o 
  -1   0   2        0.23        0.35      1.42 o 
   0   0   2      834.32     1004.22    596.99 o 
   1   0   2     1406.17     1549.73     11.02 o 
   2   0   2      132.45      129.00      5.67 o 
   3   0   2      224.58      188.90      5.46 o 
   4   0   2        7.29       15.99      1.73 o 
   5   0   2        3.10        6.14      2.08 o 
   6   0   2        0.61        1.51      2.62 o 
   7   0   2       95.32       99.15      8.13 o 
   8   0   2       34.88       41.63      4.78 o 
   9   0   2        1.08        9.96      3.10 o 
 -10   1   2        0.22        0.64      4.67 o 
  -9   1   2       50.98       59.97      7.53 o 
  -8   1   2        0.35        2.39      3.73 o 
  -7   1   2       29.94       29.25      4.59 o 
  -6   1   2      160.27      178.40      7.17 o 
  -5   1   2      284.65      319.48      9.94 o 
  -4   1   2      296.18      318.54      8.23 o 
  -3   1   2      259.04      244.08      7.33 o 
  -2   1   2      675.97      742.69      7.72 o 
  -1   1   2     1593.57     1683.70     13.36 o 
   0   1   2       10.89       19.28     12.82 o 
   1   1   2        5.10        2.65      1.47 o 
   2   1   2      243.34      280.60      1.05 o 
   3   1   2     1211.23     1188.33      1.29 o 
   4   1   2      228.14      212.36      1.66 o 
   5   1   2      132.77      118.93      5.43 o 
   6   1   2        0.52        1.70      1.99 o 
   7   1   2       60.91       72.40      4.47 o 
   8   1   2       11.10        3.52      3.02 o 
   9   1   2       12.88        7.94      3.66 o 
 -10   2   2        0.70        8.83      5.23 o 
  -9   2   2       35.39       46.54      9.41 o 
  -8   2   2      208.77      208.94     13.22 o 
  -7   2   2       31.42       20.50      4.84 o 
  -6   2   2       59.86       72.69      4.00 o 
  -5   2   2      124.58      121.04      9.00 o 
  -4   2   2        0.08        2.37      2.37 o 
  -3   2   2      365.36      356.99      9.63 o 
  -2   2   2      861.87      979.37     11.69 o 
  -1   2   2       41.94       46.11      3.37 o 
   0   2   2       16.49       17.48      1.73 o 
   1   2   2      338.16      389.85      7.32 o 
   2   2   2        1.33        0.28      1.44 o 
   3   2   2      582.62      571.71      9.61 o 
   4   2   2       68.47       68.80      5.83 o 
   5   2   2      129.43      149.98      6.40 o 
   6   2   2        0.57        0.98      2.46 o 
   7   2   2       11.14       11.79      2.67 o 
   8   2   2       14.13       10.38      3.51 o 
   9   2   2        0.00        3.07      3.07 o 
  -9   3   2        3.07        0.60      4.21 o 
  -8   3   2       55.72       71.32      7.87 o 
  -7   3   2      126.93      147.69      9.38 o 
  -6   3   2        2.69        3.81      3.06 o 
  -5   3   2      455.10      461.20     12.66 o 
  -4   3   2      126.67      119.10      8.13 o 
  -3   3   2      309.30      312.85     10.35 o 
  -2   3   2     1373.81     1477.56     15.65 o 
  -1   3   2       14.42       11.21      2.01 o 
   0   3   2        9.12        1.28      3.39 o 
   1   3   2      288.64      356.57      1.62 o 
   2   3   2        7.08        1.82      1.48 o 
   3   3   2       36.74       52.44      1.82 o 
   4   3   2      271.33      297.40      1.94 o 
   5   3   2        0.10        1.11      2.39 o 
   6   3   2        5.01        2.54      2.60 o 
   7   3   2       52.19       52.69      3.66 o 
   8   3   2        0.44        1.57      2.41 o 
  -9   4   2       23.70       37.94      8.14 o 
  -8   4   2       53.84       62.03      8.37 o 
  -7   4   2        4.15        9.45      5.87 o 
  -6   4   2      159.33      129.66     12.13 o 
  -5   4   2       21.34        8.87      3.29 o 
  -4   4   2      206.20      230.56      7.41 o 
  -3   4   2       62.44       59.73      6.38 o 
  -2   4   2      157.10      140.08      7.10 o 
  -1   4   2      496.59      504.88      2.06 o 
   0   4   2      268.67      209.97    138.64 o 
   1   4   2     1400.67     1325.81      1.82 o 
   2   4   2     2129.61     2086.91      2.11 o 
   3   4   2      109.72       86.77      1.83 o 
   4   4   2      109.40       88.40      2.01 o 
   5   4   2        9.05        9.06      3.08 o 
   6   4   2       20.02       12.85      4.59 o 
   7   4   2        2.53        3.01      2.83 o 
   8   4   2        0.17        2.85      2.71 o 
  -9   5   2        0.36        1.88      5.50 o 
  -8   5   2        5.79        1.12      4.11 o 
  -7   5   2        0.00        3.49      4.73 o 
  -6   5   2       27.48       29.94      5.09 o 
  -5   5   2      188.04      218.89     10.35 o 
  -4   5   2       54.39       62.01      3.59 o 
  -3   5   2       65.73       70.44      5.08 o 
  -2   5   2       70.60       94.25      5.42 o 
  -1   5   2      780.90      816.82     13.93 o 
   0   5   2      839.03      708.32    487.37 o 
   1   5   2        7.26        0.85      2.22 o 
   2   5   2       76.46       67.70      2.35 o 
   3   5   2       81.22       65.77      2.06 o 
   4   5   2        2.99        0.49      2.21 o 
   5   5   2      192.11      204.97      8.44 o 
   6   5   2      115.43      121.83      7.99 o 
   7   5   2       97.03      111.53      7.03 o 
   8   5   2       16.88       21.49      4.05 o 
  -8   6   2       17.61       16.71      7.69 o 
  -7   6   2       64.14       56.16      7.41 o 
  -6   6   2        0.09        3.90      4.54 o 
  -5   6   2       13.44       18.62      4.57 o 
  -4   6   2       54.34       58.35      4.70 o 
  -3   6   2      303.55      274.18     13.44 o 
  -2   6   2       52.38       55.04      4.26 o 
  -1   6   2      125.96      127.35      6.54 o 
   0   6   2       23.90       18.06      4.84 o 
   1   6   2      315.01      312.13      2.17 o 
   2   6   2        0.05        0.77      1.82 o 
   3   6   2       10.34        2.19      2.27 o 
   4   6   2        0.47        1.15      2.18 o 
   5   6   2        7.28        0.30      2.55 o 
   6   6   2        2.17        1.85      2.40 o 
   7   6   2        4.84        2.83      2.95 o 
  -8   7   2        0.71        6.07      6.52 o 
  -7   7   2       20.87       32.30      7.57 o 
  -6   7   2       29.25       31.21      6.33 o 
  -5   7   2      162.93      172.97     11.01 o 
  -4   7   2      277.65      307.41     13.34 o 
  -3   7   2      284.28      275.82     11.63 o 
  -2   7   2       13.99       13.50      5.61 o 
  -1   7   2      209.87      201.13      9.12 o 
   0   7   2       47.37       19.78     14.29 o 
   1   7   2        4.61        1.15      2.78 o 
   2   7   2       51.91       43.73      2.43 o 
   3   7   2       24.26       22.40      3.31 o 
   4   7   2       10.12       11.70      3.14 o 
   5   7   2       54.69       72.03      5.87 o 
   6   7   2       18.27       27.67      4.92 o 
   7   7   2       11.76       16.72      3.58 o 
  -7   8   2       76.29       59.88      9.19 o 
  -6   8   2       50.18       52.35      8.54 o 
  -5   8   2        0.48        7.32      5.05 o 
  -4   8   2      237.71      253.67     13.44 o 
  -3   8   2       41.89       53.66      6.82 o 
  -2   8   2        0.19        1.22      3.89 o 
  -1   8   2       32.98       33.26      5.70 o 
   0   8   2       78.37       56.66     43.40 o 
   1   8   2        0.00        0.34      2.88 o 
   2   8   2       25.94       25.87      3.15 o 
   3   8   2        3.48        0.00      3.30 o 
   4   8   2        0.46        3.49      3.05 o 
   5   8   2       61.63       55.45      3.19 o 
   6   8   2       17.83       16.63      2.46 o 
  -6   9   2       13.51       30.79      6.26 o 
  -5   9   2       29.83       45.41      6.82 o 
  -4   9   2       15.56        6.30      4.86 o 
  -3   9   2       98.63       73.54      8.00 o 
  -2   9   2       11.93        7.56      4.25 o 
  -1   9   2       44.29       38.08      6.41 o 
   0   9   2       13.42       17.20      5.00 o 
   1   9   2      165.16      159.08      3.22 o 
   2   9   2        0.51        3.53      3.53 o 
   3   9   2        2.39        8.52      3.66 o 
   4   9   2        0.72        1.92      2.77 o 
   5   9   2        1.77        1.83      3.56 o 
  -5  10   2        2.16       15.46      5.05 o 
  -4  10   2       27.13       23.80      7.26 o 
  -3  10   2        0.04        2.93      5.12 o 
  -2  10   2       55.52       64.62      8.22 o 
  -1  10   2        9.41       11.08      5.03 o 
   0  10   2        0.75        2.86      2.86 o 
   1  10   2        7.84       10.06      4.55 o 
   2  10   2        0.38        3.82      3.82 o 
   3  10   2        2.86        6.37      3.98 o 
   4  10   2        5.90        1.60      3.39 o 
  -4  11   2        0.74        5.56      6.50 o 
  -3  11   2        7.40        4.49      6.26 o 
  -2  11   2        9.99        1.22      4.46 o 
  -1  11   2        1.31        1.70      4.66 o 
   0  11   2        3.33        1.78      3.00 o 
   1  11   2        2.34        4.83      4.83 o 
   2  11   2        0.23        1.46      4.16 o 
  -1 -12   3        5.79       11.68      6.17 o 
   0 -12   3        1.84        3.35      4.92 o 
   1 -12   3        9.07       15.14      4.49 o 
  -4 -11   3        0.28        4.44      3.93 o 
  -3 -11   3       34.18       30.10      7.48 o 
  -2 -11   3        2.95        7.13      5.45 o 
  -1 -11   3       12.61       12.02      6.33 o 
   0 -11   3       10.73       19.07      6.05 o 
   1 -11   3       33.17       32.98      6.51 o 
   2 -11   3       18.89       32.51      6.79 o 
   3 -11   3        0.27        5.27      4.64 o 
  -5 -10   3       22.37       11.37      4.17 o 
  -4 -10   3       13.02       23.52      5.54 o 
  -3 -10   3        4.51        1.03      4.13 o 
  -2 -10   3       55.88       63.93      7.71 o 
  -1 -10   3       12.68       17.15      5.46 o 
   0 -10   3       68.61       79.23      7.53 o 
   1 -10   3        4.96        1.64      4.31 o 
   2 -10   3        2.50        5.06      4.67 o 
   3 -10   3        9.80        2.35      6.28 o 
   4 -10   3        0.96        6.31      4.84 o 
   5 -10   3       12.14       11.48      6.24 o 
  -6  -9   3       33.60       36.83      6.13 o 
  -5  -9   3        1.67        5.08      3.70 o 
  -4  -9   3        2.03        2.30      3.26 o 
  -3  -9   3      161.98      179.54     12.06 o 
  -2  -9   3      255.87      260.20     12.65 o 
  -1  -9   3      214.24      250.00     12.61 o 
   0  -9   3       79.83       73.16      5.70 o 
   1  -9   3       21.44       17.91      4.49 o 
   2  -9   3       17.48       12.00      4.41 o 
   3  -9   3       68.62       67.73      9.40 o 
   4  -9   3        1.19        1.03      4.12 o 
   5  -9   3       10.02       16.95      5.24 o 
   6  -9   3        6.94        0.00      5.09 o 
  -7  -8   3       12.05        3.55      3.98 o 
  -6  -8   3        0.02        3.52      3.48 o 
  -5  -8   3        0.29        3.94      3.94 o 
  -4  -8   3       43.03       34.96      5.97 o 
  -3  -8   3        0.43        5.27      3.61 o 
  -2  -8   3       58.39       69.47      7.43 o 
  -1  -8   3      146.65      154.72      9.59 o 
   0  -8   3       21.63       11.66      5.25 o 
   1  -8   3       13.72       16.64      5.11 o 
   2  -8   3       25.70       30.87      5.26 o 
   3  -8   3       96.25       96.81      8.11 o 
   4  -8   3       76.13       64.48      8.04 o 
   5  -8   3        0.01        8.60      3.51 o 
   6  -8   3        2.42        1.06      4.94 o 
   7  -8   3        0.84        2.17      4.82 o 
  -8  -7   3        1.21        1.86      3.64 o 
  -7  -7   3        5.95        1.34      3.26 o 
  -6  -7   3        6.05        8.20      4.36 o 
  -5  -7   3       65.48       82.89      7.96 o 
  -4  -7   3      156.39      181.26      9.77 o 
  -3  -7   3        4.56       13.39      3.43 o 
  -2  -7   3      185.91      225.49     10.34 o 
  -1  -7   3        5.60        8.97      3.33 o 
   0  -7   3       82.82      105.82      4.97 o 
   1  -7   3        0.00        0.60      3.52 o 
   2  -7   3       48.38       56.69      5.44 o 
   3  -7   3       13.35        5.73      3.87 o 
   4  -7   3        0.32        3.93      3.93 o 
   5  -7   3        3.33       13.73      3.88 o 
   6  -7   3        2.25        5.08      5.08 o 
   7  -7   3       16.52       18.52      5.38 o 
  -8  -6   3        2.87        6.83      3.83 o 
  -7  -6   3        3.32        3.83      3.83 o 
  -6  -6   3        6.19        8.17      3.80 o 
  -5  -6   3        0.77        4.74      3.86 o 
  -4  -6   3       22.08       29.76      4.70 o 
  -3  -6   3       92.06       74.09      6.12 o 
  -2  -6   3        5.07        5.93      3.26 o 
  -1  -6   3      148.24      131.11      6.59 o 
   0  -6   3     1003.27     1072.99     13.80 o 
   1  -6   3       12.13       20.80      3.16 o 
   2  -6   3        9.29        7.86      2.73 o 
   3  -6   3       40.19       26.75      3.93 o 
   4  -6   3       18.81       26.63      4.05 o 
   5  -6   3        5.08       11.31      3.37 o 
   6  -6   3        0.00        0.83      3.66 o 
   7  -6   3        0.30        4.82      4.17 o 
   8  -6   3        3.66        6.37      4.22 o 
  -9  -5   3        0.34        2.13      4.42 o 
  -8  -5   3        2.00        5.17      4.67 o 
  -7  -5   3        3.45       14.41      4.86 o 
  -6  -5   3       37.47       41.18      4.37 o 
  -5  -5   3       13.74       15.89      3.61 o 
  -4  -5   3       44.37       65.14      5.71 o 
  -3  -5   3       88.91      100.64      6.31 o 
  -2  -5   3      392.26      430.10     11.02 o 
  -1  -5   3      230.97      260.33      8.13 o 
   0  -5   3      260.40      229.63      5.34 o 
   1  -5   3      295.22      332.63      8.95 o 
   2  -5   3       70.35       64.03      5.70 o 
   3  -5   3        0.79        9.49      2.84 o 
   4  -5   3        0.68        0.26      4.23 o 
   5  -5   3        9.42        8.39      2.68 o 
   6  -5   3       92.36      107.41      7.46 o 
   7  -5   3        3.41        7.99      3.57 o 
   8  -5   3        4.04       15.53      4.00 o 
  -9  -4   3        5.36       22.51      7.48 o 
  -8  -4   3        9.21       12.82      5.81 o 
  -7  -4   3       22.48       36.33      6.23 o 
  -6  -4   3       49.69       54.58      4.74 o 
  -5  -4   3       79.99       74.85      6.43 o 
  -4  -4   3       75.47       78.45      4.63 o 
  -3  -4   3      146.67      157.38      7.04 o 
  -2  -4   3      158.59      152.18      6.07 o 
  -1  -4   3       98.28      117.74      5.24 o 
   0  -4   3      259.15      286.25      5.19 o 
   1  -4   3     1417.61     1233.72     15.16 o 
   2  -4   3       45.91       48.35      3.59 o 
   3  -4   3       74.69       96.69      5.08 o 
   4  -4   3      452.27      465.72     13.96 o 
   5  -4   3      219.98      206.22      9.14 o 
   6  -4   3        3.75       11.25      3.42 o 
   7  -4   3       30.05       29.26      5.18 o 
   8  -4   3        0.01        4.65      3.16 o 
  -9  -3   3        3.35        3.73      4.82 o 
  -8  -3   3        0.28        9.32      4.41 o 
  -7  -3   3        0.18        3.68      4.01 o 
  -6  -3   3        9.00       17.07      3.56 o 
  -5  -3   3      472.70      553.10     14.31 o 
  -4  -3   3     1412.04     1225.25     18.77 o 
  -3  -3   3      268.68      250.22      9.17 o 
  -2  -3   3        5.95        6.44      1.91 o 
  -1  -3   3      644.33      681.35     11.59 o 
   0  -3   3      127.21       99.65      4.65 o 
   1  -3   3      373.32      364.96      8.67 o 
   2  -3   3      376.86      313.11     10.71 o 
   3  -3   3      263.22      222.86     10.04 o 
   4  -3   3      792.52      792.97     14.47 o 
   5  -3   3      131.64      156.24      7.37 o 
   6  -3   3        1.41        0.07      3.67 o 
   7  -3   3      149.03      155.96      7.37 o 
   8  -3   3        1.43        2.54      3.10 o 
   9  -3   3        6.70        1.85      3.49 o 
 -10  -2   3       18.51        2.75      6.56 o 
  -9  -2   3        5.33        3.10      5.01 o 
  -8  -2   3        7.98        3.17      4.29 o 
  -7  -2   3       65.46       74.14     10.37 o 
  -6  -2   3       95.47       64.72      9.30 o 
  -5  -2   3      308.72      320.60     10.28 o 
  -4  -2   3      698.63      804.88     11.69 o 
  -3  -2   3      338.83      325.80      8.30 o 
  -2  -2   3        3.19        1.55      1.85 o 
  -1  -2   3     8778.30     8339.68    136.87 o 
   0  -2   3      117.13      167.31    106.93 o 
   1  -2   3      370.95      346.72      1.42 o 
   2  -2   3       22.38       27.42      1.10 o 
   3  -2   3      753.11      879.59     10.68 o 
   4  -2   3      293.79      273.17      8.27 o 
   5  -2   3      262.97      306.07      9.65 o 
   6  -2   3       22.91       21.92      4.97 o 
   7  -2   3        6.84        9.09      3.43 o 
   8  -2   3       37.98       36.50      6.24 o 
   9  -2   3        1.20        3.86      2.82 o 
 -10  -1   3        1.58        1.33      5.12 o 
  -9  -1   3        0.99        1.19      4.38 o 
  -8  -1   3       21.80       13.92      5.13 o 
  -7  -1   3      106.91       94.40      9.45 o 
  -6  -1   3      121.78      112.88      7.52 o 
  -5  -1   3        7.48        3.56      4.09 o 
  -4  -1   3       62.38       47.39      6.11 o 
  -3  -1   3     1571.44     1440.21      1.89 o 
  -2  -1   3       23.94       28.95      2.56 o 
  -1  -1   3     8118.65     7742.86    125.82 o 
   0  -1   3     3960.53     4048.29    106.60 o 
   1  -1   3        0.21        3.85      2.43 o 
   2  -1   3      945.23      880.46     12.66 o 
   3  -1   3     1027.80      993.05     14.85 o 
   4  -1   3       39.07       43.56      3.56 o 
   5  -1   3       53.94       50.25      2.06 o 
   6  -1   3        2.12        0.23      3.49 o 
   7  -1   3       30.25       30.24      4.41 o 
   8  -1   3        5.07        0.31      2.63 o 
   9  -1   3        6.68        3.37      2.93 o 
 -10   0   3        0.09        4.11      6.68 o 
  -9   0   3        2.19        1.78      5.80 o 
  -8   0   3        1.70        6.11      6.92 o 
  -7   0   3       10.65        9.14      5.76 o 
  -6   0   3       83.91       78.55      5.85 o 
  -5   0   3      226.88      231.54      8.36 o 
  -4   0   3      552.07      481.17     12.03 o 
  -3   0   3       24.84       28.79      2.56 o 
  -2   0   3      255.91      283.33      4.17 o 
  -1   0   3      756.07      688.69      8.65 o 
   0   0   3     4267.63     4641.34     64.19 o 
   1   0   3      450.48      420.54      8.37 o 
   2   0   3      126.76      145.05      1.22 o 
   3   0   3      318.58      284.17      1.48 o 
   4   0   3       96.90       72.72      1.40 o 
   5   0   3        1.21        0.00      1.98 o 
   6   0   3        8.06       11.26      2.73 o 
   7   0   3        3.71       10.63      2.95 o 
   8   0   3        0.40        0.00      2.52 o 
   9   0   3        0.23        4.86      2.91 o 
 -10   1   3       38.27       34.89      9.73 o 
  -9   1   3       79.50       72.34     10.36 o 
  -8   1   3       40.79       53.10      6.89 o 
  -7   1   3       63.22       75.85      6.84 o 
  -6   1   3      444.76      491.26     11.98 o 
  -5   1   3      263.93      240.39     10.21 o 
  -4   1   3       10.65       14.16      2.78 o 
  -3   1   3        0.44        1.29      1.39 o 
  -2   1   3      627.63      616.50      1.32 o 
  -1   1   3      190.94      179.75      6.28 o 
   0   1   3     1756.55     1621.23     11.32 o 
   1   1   3       43.58       32.48      2.26 o 
   2   1   3      244.97      284.70      5.00 o 
   3   1   3        2.22        1.15      1.56 o 
   4   1   3       10.82        0.13      4.15 o 
   5   1   3       28.98       18.02      2.77 o 
   6   1   3        0.13        0.96      2.24 o 
   7   1   3        0.60        2.65      2.65 o 
   8   1   3        3.46        2.41      2.70 o 
   9   1   3        2.46        2.61      2.79 o 
 -10   2   3       63.29       67.59     10.86 o 
  -9   2   3        8.29       11.02      7.46 o 
  -8   2   3        8.49        6.57      4.86 o 
  -7   2   3        5.87        4.55      4.98 o 
  -6   2   3        1.30        3.66      3.66 o 
  -5   2   3      128.68      113.53      9.29 o 
  -4   2   3     2557.98     2617.69     24.67 o 
  -3   2   3      294.57      319.97      5.73 o 
  -2   2   3        3.53        1.37      1.69 o 
  -1   2   3      905.54      891.54     11.09 o 
   0   2   3      289.36      334.30      9.88 o 
   1   2   3      706.28      787.71     10.94 o 
   2   2   3      151.49      120.34      1.33 o 
   3   2   3      136.81      116.13      1.78 o 
   4   2   3       71.73       62.93      1.75 o 
   5   2   3        0.85        0.20      2.42 o 
   6   2   3       46.99       50.43      4.28 o 
   7   2   3        0.11        2.43      2.26 o 
   8   2   3        0.10        2.69      3.06 o 
  -9   3   3        0.00        5.48      4.84 o 
  -8   3   3       17.22       11.56      4.74 o 
  -7   3   3       17.61       14.40      4.84 o 
  -6   3   3       48.45       48.78      7.21 o 
  -5   3   3      109.20      132.57      7.43 o 
  -4   3   3       68.78       53.15      6.22 o 
  -3   3   3      804.12      923.69     12.43 o 
  -2   3   3        1.56        0.49      2.34 o 
  -1   3   3     1739.37     1744.10     17.09 o 
   0   3   3       68.70       67.11      2.05 o 
   1   3   3       81.93       71.44      6.39 o 
   2   3   3      230.60      191.71      1.85 o 
   3   3   3       28.46       23.42      4.45 o 
   4   3   3        6.69        5.19      1.96 o 
   5   3   3       32.06       19.54      3.06 o 
   6   3   3        0.81        0.49      1.75 o 
   7   3   3        5.53       10.24      3.54 o 
   8   3   3       21.98       32.45      4.20 o 
  -9   4   3       68.10       94.08      9.66 o 
  -8   4   3       47.06       38.86      7.91 o 
  -7   4   3        3.79       17.46      5.19 o 
  -6   4   3        3.63        1.22      3.16 o 
  -5   4   3        0.03        0.65      2.89 o 
  -4   4   3        2.93        2.30      4.29 o 
  -3   4   3       90.55      104.93      5.58 o 
  -2   4   3      163.43      146.92      6.19 o 
  -1   4   3     1328.30     1370.42      2.12 o 
   0   4   3      418.82      367.17    235.03 o 
   1   4   3      779.66      664.61      1.95 o 
   2   4   3       59.33       42.24      3.39 o 
   3   4   3        2.27        5.65      2.45 o 
   4   4   3      112.18      124.87      1.67 o 
   5   4   3        0.62        1.48      2.97 o 
   6   4   3       33.16       31.89      4.00 o 
   7   4   3        5.78       15.15      3.34 o 
   8   4   3       22.60       33.46      3.91 o 
  -9   5   3        1.09        1.33      5.11 o 
  -8   5   3        0.12        9.55      5.59 o 
  -7   5   3        8.78       13.57      4.14 o 
  -6   5   3        9.21        4.50      4.50 o 
  -5   5   3        7.46        1.16      3.69 o 
  -4   5   3      315.29      320.27      8.59 o 
  -3   5   3        1.36        4.26      2.43 o 
  -2   5   3        5.54        1.51      2.23 o 
  -1   5   3       38.13       32.20      2.28 o 
   0   5   3      111.99      100.03     68.53 o 
   1   5   3       26.44       39.93      3.52 o 
   2   5   3      224.29      178.35      1.87 o 
   3   5   3       95.48       69.59      2.37 o 
   4   5   3      147.67      148.85      7.36 o 
   5   5   3       64.16       61.51      5.95 o 
   6   5   3       34.24       32.03      5.44 o 
   7   5   3        2.71        5.32      2.70 o 
  -8   6   3       10.04        4.58      5.71 o 
  -7   6   3        2.90        1.74      5.96 o 
  -6   6   3      108.72      107.47      9.38 o 
  -5   6   3        3.91        7.58      4.50 o 
  -4   6   3       35.54       34.11      4.63 o 
  -3   6   3      330.06      283.95     14.02 o 
  -2   6   3       35.13       40.83      5.00 o 
  -1   6   3       41.80       49.68      4.66 o 
   0   6   3      164.55      110.16     78.80 o 
   1   6   3       46.58       51.28      4.32 o 
   2   6   3       52.12       73.93      5.30 o 
   3   6   3        3.37        1.69      2.49 o 
   4   6   3        0.75        1.45      2.43 o 
   5   6   3       37.51       53.52      5.41 o 
   6   6   3        0.00        1.19      3.07 o 
   7   6   3        1.90        5.17      2.44 o 
  -8   7   3       16.88       24.17      6.45 o 
  -7   7   3       15.16       13.72      4.90 o 
  -6   7   3       14.11       12.84      5.50 o 
  -5   7   3      214.45      180.81     11.99 o 
  -4   7   3       19.62       19.94      5.26 o 
  -3   7   3     1264.49     1263.28     24.80 o 
  -2   7   3       25.00       12.95      3.94 o 
  -1   7   3       35.94       41.62      5.08 o 
   0   7   3        1.41        7.48      7.77 o 
   1   7   3       51.27       40.65      4.68 o 
   2   7   3      153.86      137.84      6.92 o 
   3   7   3       13.93       12.97      4.52 o 
   4   7   3        6.31        7.02      3.30 o 
   5   7   3        3.34        3.23      3.23 o 
   6   7   3       35.31       35.20      4.36 o 
  -7   8   3        0.04        3.64      5.66 o 
  -6   8   3        1.82        5.92      5.49 o 
  -5   8   3        4.87        2.52      7.93 o 
  -4   8   3      249.21      241.18     16.04 o 
  -3   8   3      329.12      337.21     14.51 o 
  -2   8   3       34.87       40.64      6.24 o 
  -1   8   3       32.18       19.88      4.31 o 
   0   8   3      278.77      247.09     17.64 o 
   1   8   3       29.33       32.30      4.53 o 
   2   8   3        7.87        2.82      3.35 o 
   3   8   3       15.04        3.50      3.79 o 
   4   8   3        9.58        3.49      3.15 o 
   5   8   3       12.63       13.14      2.91 o 
  -6   9   3       32.08       29.24      8.33 o 
  -5   9   3       75.58       57.33      9.67 o 
  -4   9   3       26.83       15.64      7.42 o 
  -3   9   3        0.53        1.64      4.48 o 
  -2   9   3       35.93       42.70      6.75 o 
  -1   9   3       15.76       17.24      5.48 o 
   0   9   3       67.58       36.72     26.50 o 
   1   9   3        5.13        0.82      3.04 o 
   2   9   3        0.35        0.41      3.53 o 
   3   9   3        3.91        1.14      3.07 o 
   4   9   3        0.10        0.74      2.63 o 
  -5  10   3       18.61       28.80      6.70 o 
  -4  10   3        0.83        1.98      4.16 o 
  -3  10   3        4.81       11.55      5.59 o 
  -2  10   3       16.81       26.64      6.26 o 
  -1  10   3        3.00        9.31      4.37 o 
   0  10   3        7.49        5.60      2.89 o 
   1  10   3        9.28        3.22      4.03 o 
   2  10   3       18.64        7.48      3.21 o 
   3  10   3       12.28        3.75      3.00 o 
  -3  11   3        0.78        2.67      4.74 o 
  -2  11   3       49.87       45.75      7.98 o 
  -1  11   3        0.50        4.53      5.34 o 
   0  11   3        0.10        1.61      2.85 o 
   1  11   3        3.47        5.06      3.43 o 
   0 -12   4        0.00        0.80      3.67 o 
  -4 -11   4       29.12       29.31      7.00 o 
  -3 -11   4        6.35       13.98      6.38 o 
  -2 -11   4       70.80       96.39     11.04 o 
  -1 -11   4        3.38        1.85      6.37 o 
   0 -11   4       54.24       67.60      6.24 o 
   1 -11   4       25.94       28.44      6.97 o 
   2 -11   4        0.00        2.84      4.78 o 
   3 -11   4        4.00       18.82      5.87 o 
  -5 -10   4       17.16       29.48      6.55 o 
  -4 -10   4        0.94        5.31      5.08 o 
  -3 -10   4       10.77        5.28      5.86 o 
  -2 -10   4      125.52      137.68     11.71 o 
  -1 -10   4       31.62       30.62      6.75 o 
   0 -10   4      121.24      137.01      7.63 o 
   1 -10   4       72.69       62.04      8.31 o 
   2 -10   4       49.26       52.63      6.66 o 
   3 -10   4        2.04        2.54      4.96 o 
   4 -10   4       11.99       15.18      4.41 o 
   5 -10   4       13.36       14.63      6.13 o 
  -6  -9   4       61.81       53.42      7.02 o 
  -5  -9   4        6.08       17.18      4.33 o 
  -4  -9   4       14.13       17.48      5.59 o 
  -3  -9   4       47.41       60.11      8.16 o 
  -2  -9   4      198.77      224.88     13.29 o 
  -1  -9   4        3.47        5.59      4.73 o 
   0  -9   4       90.04      127.04     11.03 o 
   1  -9   4        3.97        3.85      3.69 o 
   2  -9   4        4.72        1.69      3.59 o 
   3  -9   4       21.31       34.92      6.24 o 
   4  -9   4        1.72        2.01      4.50 o 
   5  -9   4        1.71        6.42      4.22 o 
   6  -9   4       16.41        4.58      3.84 o 
  -7  -8   4       29.14       21.19      5.71 o 
  -6  -8   4       24.56       23.11      5.93 o 
  -5  -8   4       18.44        9.28      5.51 o 
  -4  -8   4       10.18        8.58      5.63 o 
  -3  -8   4       45.92       60.87      6.98 o 
  -2  -8   4       21.85       20.19      5.67 o 
  -1  -8   4       61.03       51.96      5.67 o 
   0  -8   4        0.54        2.53      2.53 o 
   1  -8   4        8.41       10.10      3.59 o 
   2  -8   4        6.15        3.26      3.26 o 
   3  -8   4        2.29        0.75      3.59 o 
   4  -8   4        0.02        7.84      3.35 o 
   5  -8   4       29.85       19.44      4.39 o 
   6  -8   4       16.80       19.14      5.11 o 
  -8  -7   4        7.47        2.49      4.78 o 
  -7  -7   4       33.06       31.47      6.79 o 
  -6  -7   4        0.35        0.51      4.59 o 
  -5  -7   4       51.73       47.72      7.15 o 
  -4  -7   4       44.53       49.99      5.99 o 
  -3  -7   4       41.89       34.19      5.60 o 
  -2  -7   4       36.02       50.99      5.61 o 
  -1  -7   4       79.83       99.01      6.56 o 
   0  -7   4       78.87       87.38      4.37 o 
   1  -7   4      113.34      128.34      4.31 o 
   2  -7   4       96.16       74.39      5.96 o 
   3  -7   4       14.92       13.49      4.42 o 
   4  -7   4       12.63        7.93      4.38 o 
   5  -7   4        1.22        0.80      3.43 o 
   6  -7   4        3.52       13.14      4.20 o 
   7  -7   4        0.13        5.30      3.42 o 
  -8  -6   4        2.76        3.11      5.09 o 
  -7  -6   4       11.96       27.78      5.60 o 
  -6  -6   4       44.83       47.37      5.01 o 
  -5  -6   4        5.36        0.45      3.99 o 
  -4  -6   4        0.27        4.61      3.67 o 
  -3  -6   4       77.33       91.70      6.74 o 
  -2  -6   4      176.00      178.95      8.13 o 
  -1  -6   4      393.52      326.03     10.31 o 
   0  -6   4      115.21      119.71      3.65 o 
   1  -6   4      105.90      108.23      6.22 o 
   2  -6   4       34.99       30.38      3.67 o 
   3  -6   4      145.43      176.39      7.96 o 
   4  -6   4       21.87       10.42      3.50 o 
   5  -6   4       34.03       35.97      4.87 o 
   6  -6   4       12.20        4.21      4.21 o 
   7  -6   4        9.87        5.69      3.35 o 
  -9  -5   4        3.83        8.12      6.40 o 
  -8  -5   4        2.60       10.99      4.23 o 
  -7  -5   4       44.20       70.44      7.91 o 
  -6  -5   4        5.10        4.61      3.82 o 
  -5  -5   4        7.66        0.04      4.06 o 
  -4  -5   4       96.60      102.09      7.51 o 
  -3  -5   4      108.21      100.41      6.61 o 
  -2  -5   4      118.24      134.08      6.82 o 
  -1  -5   4       44.51       43.15      4.80 o 
   0  -5   4        0.69        4.96      1.82 o 
   1  -5   4      354.37      365.70     10.81 o 
   2  -5   4       48.34       32.02      3.46 o 
   3  -5   4        9.50        2.46      2.15 o 
   4  -5   4       17.14       11.86      6.08 o 
   5  -5   4        7.64        7.29      3.45 o 
   6  -5   4        0.50        0.34      3.11 o 
   7  -5   4        1.72        0.76      3.10 o 
   8  -5   4        0.28        5.72      3.31 o 
  -9  -4   4        0.05        9.45      6.71 o 
  -8  -4   4        9.52       11.24      6.17 o 
  -7  -4   4       33.43       17.15      7.55 o 
  -6  -4   4      198.22      251.27     11.48 o 
  -5  -4   4      351.70      295.97     11.88 o 
  -4  -4   4     1532.40     1638.80     23.00 o 
  -3  -4   4      864.85      934.80     16.42 o 
  -2  -4   4     1323.97     1524.76     19.31 o 
  -1  -4   4       54.37       68.94      4.32 o 
   0  -4   4       49.87       42.46      4.57 o 
   1  -4   4      138.12      161.02      2.20 o 
   2  -4   4        0.22        1.56      1.47 o 
   3  -4   4      354.70      355.25      1.67 o 
   4  -4   4        1.19        0.26      2.93 o 
   5  -4   4       35.27       34.82      5.79 o 
   6  -4   4      319.01      362.95     12.76 o 
   7  -4   4       21.25       25.56      4.80 o 
   8  -4   4        1.88       11.08      3.52 o 
  -9  -3   4        0.66        2.69      5.31 o 
  -8  -3   4       58.88       62.29      8.42 o 
  -7  -3   4       32.43       37.67      7.46 o 
  -6  -3   4       53.36       72.21      5.29 o 
  -5  -3   4       79.98       97.04      6.73 o 
  -4  -3   4     1186.37     1192.61     18.98 o 
  -3  -3   4     1771.93     1887.76     23.46 o 
  -2  -3   4      604.13      516.25      2.13 o 
  -1  -3   4      525.16      605.03     10.31 o 
   0  -3   4     1258.14     1269.43     10.91 o 
   1  -3   4        1.82        1.76      1.76 o 
   2  -3   4      341.54      319.10      1.63 o 
   3  -3   4      230.20      202.61      1.79 o 
   4  -3   4       26.09       14.95      3.39 o 
   5  -3   4      393.23      335.66     12.34 o 
   6  -3   4        5.67        3.36      4.15 o 
   7  -3   4       46.44       45.71      3.69 o 
   8  -3   4        9.07       10.75      3.54 o 
 -10  -2   4        0.05        2.92      6.07 o 
  -9  -2   4        0.32        1.95      4.69 o 
  -8  -2   4      103.98      113.27      9.87 o 
  -7  -2   4      149.09      118.58      9.07 o 
  -6  -2   4      310.45      299.28     14.09 o 
  -5  -2   4       48.84       68.70      5.49 o 
  -4  -2   4      825.74      776.64     15.52 o 
  -3  -2   4       57.75       54.58      3.84 o 
  -2  -2   4        5.11        1.37      1.89 o 
  -1  -2   4       57.85       51.63      1.46 o 
   0  -2   4      115.31      126.06      2.27 o 
   1  -2   4      171.39      154.00      1.39 o 
   2  -2   4      788.07      722.15     11.15 o 
   3  -2   4      679.68      650.04     11.69 o 
   4  -2   4       99.74       82.37      5.24 o 
   5  -2   4      139.14      134.17      8.85 o 
   6  -2   4       28.25       21.92      4.37 o 
   7  -2   4       29.31       26.45      4.77 o 
   8  -2   4        1.59        2.22      2.44 o 
 -10  -1   4        9.29       18.31      7.43 o 
  -9  -1   4        3.65        1.95      5.80 o 
  -8  -1   4      220.48      201.33     12.30 o 
  -7  -1   4      195.99      202.33     11.18 o 
  -6  -1   4       19.34       11.53      3.84 o 
  -5  -1   4       25.46       14.88      2.76 o 
  -4  -1   4      291.99      246.73     10.11 o 
  -3  -1   4      880.31      802.87     12.23 o 
  -2  -1   4      344.88      357.99      1.61 o 
  -1  -1   4     1084.29      990.94      1.61 o 
   0  -1   4      145.55      145.92      3.26 o 
   1  -1   4      413.77      459.43      6.59 o 
   2  -1   4      167.63      130.13      1.60 o 
   3  -1   4       11.18        9.98      1.65 o 
   4  -1   4        7.39        1.79      1.79 o 
   5  -1   4        2.53        0.49      3.57 o 
   6  -1   4       47.90       61.12      3.18 o 
   7  -1   4        1.42        1.41      2.95 o 
   8  -1   4        4.67       12.43      2.95 o 
 -10   0   4        0.28        1.44      5.57 o 
  -9   0   4       24.97       36.21      7.36 o 
  -8   0   4       11.11        2.08      5.03 o 
  -7   0   4       85.84       86.80      9.16 o 
  -6   0   4      105.38      120.03      5.42 o 
  -5   0   4       30.28       43.65      2.91 o 
  -4   0   4      206.14      191.07      7.43 o 
  -3   0   4      974.57      916.43     12.36 o 
  -2   0   4      848.53     1002.36     10.18 o 
  -1   0   4       45.13       45.46      3.00 o 
   0   0   4        2.86        9.01      1.17 o 
   1   0   4        0.84        1.66      1.32 o 
   2   0   4        5.57        5.95      4.51 o 
   3   0   4      368.52      403.09      8.54 o 
   4   0   4       16.92       15.38      2.76 o 
   5   0   4        2.65        1.72      2.13 o 
   6   0   4        6.12        3.66      2.89 o 
   7   0   4       13.65        8.10      4.64 o 
   8   0   4        1.12        1.75      2.17 o 
 -10   1   4       72.72       74.56     10.33 o 
  -9   1   4       38.09       30.32      7.39 o 
  -8   1   4       11.61       25.15      7.35 o 
  -7   1   4      246.10      254.57     11.57 o 
  -6   1   4        0.37        0.00      3.40 o 
  -5   1   4       31.95       41.82      2.14 o 
  -4   1   4      319.78      296.62      9.42 o 
  -3   1   4      232.56      207.69      6.21 o 
  -2   1   4        4.55        3.97      2.31 o 
  -1   1   4      168.08      145.06      3.93 o 
   0   1   4      460.54      471.98     11.64 o 
   1   1   4      284.86      307.61      6.44 o 
   2   1   4        3.25        0.82      2.26 o 
   3   1   4       89.39      102.25      4.35 o 
   4   1   4        0.02        0.17      1.58 o 
   5   1   4        5.67        2.27      2.27 o 
   6   1   4       37.05       49.11      4.16 o 
   7   1   4       36.32       31.08      3.93 o 
   8   1   4        0.27        3.17      2.59 o 
 -10   2   4       17.03       27.48      7.15 o 
  -9   2   4        1.17        0.67      5.27 o 
  -8   2   4       41.89       35.12      6.89 o 
  -7   2   4        8.34        4.44      4.44 o 
  -6   2   4      448.28      481.18     14.25 o 
  -5   2   4      312.58      298.02     12.29 o 
  -4   2   4       14.66       21.68      3.29 o 
  -3   2   4       30.45       36.55      2.07 o 
  -2   2   4      289.85      265.56      8.81 o 
  -1   2   4       77.81       93.73      5.28 o 
   0   2   4     1086.80     1166.32      9.64 o 
   1   2   4      157.11      177.79      8.73 o 
   2   2   4       42.85       27.58      1.38 o 
   3   2   4      225.09      235.90      1.77 o 
   4   2   4      155.84      151.83      6.79 o 
   5   2   4        6.28        5.70      1.82 o 
   6   2   4        4.41        2.78      2.76 o 
   7   2   4        6.42        2.65      2.40 o 
   8   2   4       44.09       42.81      1.90 o 
  -9   3   4        2.82        3.88      6.56 o 
  -8   3   4       42.92       38.09      7.09 o 
  -7   3   4        2.95        4.62      4.62 o 
  -6   3   4       19.10       22.14      3.45 o 
  -5   3   4        5.15        2.75      3.78 o 
  -4   3   4       30.22       27.72      3.45 o 
  -3   3   4      251.89      233.72      7.69 o 
  -2   3   4       84.02       75.71      5.27 o 
  -1   3   4     1195.39     1287.50     17.16 o 
   0   3   4       83.00       57.90      4.63 o 
   1   3   4      576.36      565.38      2.12 o 
   2   3   4       51.62       55.55      3.98 o 
   3   3   4      382.31      380.06     10.09 o 
   4   3   4       50.66       36.27      2.02 o 
   5   3   4        6.89        2.04      2.26 o 
   6   3   4        7.74        2.74      1.81 o 
   7   3   4       50.86       53.37      2.14 o 
   8   3   4        0.70        1.70      2.20 o 
  -9   4   4        2.59        7.41      5.66 o 
  -8   4   4       12.43       13.48      5.91 o 
  -7   4   4        0.65        9.96      4.47 o 
  -6   4   4       31.55       44.20      4.82 o 
  -5   4   4       42.94       31.69      4.78 o 
  -4   4   4        3.20        9.11      2.98 o 
  -3   4   4      166.86      145.50      7.05 o 
  -2   4   4      680.92      762.05     13.91 o 
  -1   4   4      223.42      262.39      7.79 o 
   0   4   4      105.97       87.08      5.97 o 
   1   4   4       72.82       62.79      1.99 o 
   2   4   4       19.49       16.22      2.01 o 
   3   4   4        6.66        4.91      3.10 o 
   4   4   4       85.81       94.02      5.33 o 
   5   4   4       29.11       32.67      3.49 o 
   6   4   4        1.74        3.46      2.62 o 
   7   4   4        2.89        2.17      2.95 o 
  -9   5   4        0.28        0.74      5.28 o 
  -8   5   4        5.63        8.18      6.42 o 
  -7   5   4        4.24       12.63      5.22 o 
  -6   5   4       94.78       95.55      8.87 o 
  -5   5   4      272.73      269.67     12.14 o 
  -4   5   4      100.43       93.64      8.19 o 
  -3   5   4       81.14       73.86      5.54 o 
  -2   5   4        6.88       15.16      3.18 o 
  -1   5   4      128.66      127.06      6.10 o 
   0   5   4       63.33       48.65     33.42 o 
   1   5   4        8.62        1.42      2.23 o 
   2   5   4       20.29       15.40      2.60 o 
   3   5   4        1.64        1.06      2.31 o 
   4   5   4      132.14      102.41      2.65 o 
   5   5   4        0.22        1.12      2.10 o 
   6   5   4       40.41       29.72      3.63 o 
   7   5   4        0.64        1.73      2.53 o 
  -8   6   4        1.25        6.90      5.72 o 
  -7   6   4       46.52       49.91      4.98 o 
  -6   6   4      361.19      371.38     16.56 o 
  -5   6   4      331.73      363.24     15.27 o 
  -4   6   4       17.57       24.82      5.06 o 
  -3   6   4        4.44        7.65      4.48 o 
  -2   6   4       12.88       11.72      4.15 o 
  -1   6   4      119.44      135.99      7.14 o 
   0   6   4        2.98        0.43      3.18 o 
   1   6   4       69.17       51.89      2.83 o 
   2   6   4      128.32      133.38      2.45 o 
   3   6   4      283.92      341.91     11.05 o 
   4   6   4      132.10       99.43      3.43 o 
   5   6   4       17.33       16.79      4.19 o 
   6   6   4       31.57       29.54      3.61 o 
  -8   7   4        4.72        7.47      7.68 o 
  -7   7   4        0.14        6.34      6.34 o 
  -6   7   4      243.17      203.71     13.15 o 
  -5   7   4      386.99      355.61     16.58 o 
  -4   7   4       83.59       68.56     10.03 o 
  -3   7   4       65.35       65.80      7.77 o 
  -2   7   4      629.66      689.61     18.22 o 
  -1   7   4       25.26       23.84      5.06 o 
   0   7   4      185.50      187.10     11.47 o 
   1   7   4        2.99        2.56      3.33 o 
   2   7   4        8.88        2.88      2.41 o 
   3   7   4        6.73        0.96      3.02 o 
   4   7   4        1.37        1.75      3.75 o 
   5   7   4       18.36        9.87      2.93 o 
   6   7   4        0.03        3.38      2.50 o 
  -7   8   4        2.23        5.32      6.70 o 
  -6   8   4      150.97      145.79     12.35 o 
  -5   8   4       29.77       45.61      8.81 o 
  -4   8   4      115.92      115.89     12.10 o 
  -3   8   4        1.12        1.01      4.98 o 
  -2   8   4       22.20       27.28      5.63 o 
  -1   8   4      297.98      278.81     12.49 o 
   0   8   4        0.33        2.75      2.34 o 
   1   8   4       74.82       79.60      7.66 o 
   2   8   4      236.72      210.73      9.53 o 
   3   8   4       22.59       19.20      2.89 o 
   4   8   4        3.31        2.97      2.97 o 
   5   8   4        0.74        0.34      2.60 o 
  -6   9   4       45.58       57.98      8.87 o 
  -5   9   4       22.14       29.31      7.65 o 
  -4   9   4       53.16       52.85      8.60 o 
  -3   9   4       17.19        5.09      5.66 o 
  -2   9   4       14.34       12.31      5.03 o 
  -1   9   4        3.55        8.51      2.85 o 
   0   9   4       76.59       70.60      5.00 o 
   1   9   4        2.64        5.06      3.69 o 
   2   9   4       10.37        8.86      4.37 o 
   3   9   4        1.79        0.38      3.13 o 
   4   9   4        1.11        0.75      3.20 o 
  -5  10   4        3.52        6.84      5.40 o 
  -4  10   4        9.78        1.39      6.51 o 
  -3  10   4       41.88       35.84      6.78 o 
  -2  10   4        0.03        0.59      3.75 o 
  -1  10   4        3.10        0.00      5.01 o 
   0  10   4        1.05        2.42      2.71 o 
   1  10   4        1.10        3.93      3.93 o 
   2  10   4        6.80        3.08      3.25 o 
  -2  11   4        0.29        1.24      5.59 o 
  -1  11   4        1.33        0.58      3.95 o 
  -4 -11   5       15.00       18.13      6.23 o 
  -3 -11   5        5.28        0.63      6.12 o 
  -2 -11   5        4.32        7.58      3.79 o 
  -1 -11   5       14.18       19.54      7.05 o 
   0 -11   5        1.38        9.17      5.02 o 
   1 -11   5       46.80       55.64      7.47 o 
   2 -11   5       24.94       41.88      7.27 o 
   3 -11   5        1.06        2.60      4.26 o 
  -5 -10   5        3.67       14.94      5.18 o 
  -4 -10   5        0.09        5.93      5.93 o 
  -3 -10   5        0.84        3.06      5.34 o 
  -2 -10   5       46.76       51.01      8.35 o 
  -1 -10   5       56.30       64.27      7.77 o 
   0 -10   5      177.73      182.74     10.63 o 
   1 -10   5       71.36       65.67      6.67 o 
   2 -10   5        4.37        4.69      3.20 o 
   3 -10   5       20.73        9.48      4.69 o 
   4 -10   5        0.09        7.29      3.25 o 
  -6  -9   5        8.05       10.58      5.55 o 
  -5  -9   5        1.40        5.63      6.04 o 
  -4  -9   5        3.38        4.12      5.32 o 
  -3  -9   5        2.55        9.15      4.74 o 
  -2  -9   5        1.80        3.48      4.10 o 
  -1  -9   5       42.07       49.40      6.24 o 
   0  -9   5       83.15       99.53      5.47 o 
   1  -9   5       20.73       11.99      3.90 o 
   2  -9   5        8.05       16.51      4.92 o 
   3  -9   5       12.47        3.81      3.66 o 
   4  -9   5        8.34        3.54      4.10 o 
   5  -9   5        3.81        1.35      3.99 o 
  -7  -8   5        1.55        4.61      6.27 o 
  -6  -8   5        3.35        4.95      5.61 o 
  -5  -8   5        0.30        0.00      4.79 o 
  -4  -8   5        5.49        9.88      4.81 o 
  -3  -8   5      157.79      176.99     10.45 o 
  -2  -8   5       72.62       53.96      3.99 o 
  -1  -8   5        9.53        7.82      3.23 o 
   0  -8   5        2.56        5.50      2.46 o 
   1  -8   5        0.55        0.35      3.00 o 
   2  -8   5       10.97        5.41      3.78 o 
   3  -8   5        0.72        0.00      3.31 o 
   4  -8   5        4.61        0.41      3.64 o 
   5  -8   5        4.23        3.32      3.32 o 
   6  -8   5       10.37       14.73      3.64 o 
  -8  -7   5        3.96        4.10      4.74 o 
  -7  -7   5        0.06        2.51      4.42 o 
  -6  -7   5        4.07        3.99      5.25 o 
  -5  -7   5        0.05        8.11      3.42 o 
  -4  -7   5       16.33       13.63      4.71 o 
  -3  -7   5       69.49       67.45      6.97 o 
  -2  -7   5        0.72        1.11      3.52 o 
  -1  -7   5       53.72       56.35      5.37 o 
   0  -7   5       60.89       57.61      6.24 o 
   1  -7   5       10.28        4.18      4.53 o 
   2  -7   5        2.22        1.95      3.34 o 
   3  -7   5        0.06        1.99      3.31 o 
   4  -7   5        8.20        5.33      3.74 o 
   5  -7   5        5.48        3.32      3.32 o 
   6  -7   5        1.45        7.64      3.13 o 
  -8  -6   5       21.45       25.08      7.99 o 
  -7  -6   5       17.47       25.29      6.15 o 
  -6  -6   5       56.92       36.64      6.68 o 
  -5  -6   5      169.44      154.51     12.06 o 
  -4  -6   5        4.42        1.58      3.85 o 
  -3  -6   5        8.72       16.49      4.54 o 
  -2  -6   5      154.15      173.16      8.49 o 
  -1  -6   5       26.83       19.90      3.23 o 
   0  -6   5       11.94        8.77      2.12 o 
   1  -6   5       39.75       32.54      4.06 o 
   2  -6   5       36.09       53.25      4.85 o 
   3  -6   5       11.64        8.37      2.73 o 
   4  -6   5        1.09        0.65      3.17 o 
   5  -6   5       56.24       54.05      5.74 o 
   6  -6   5        4.16        6.27      3.23 o 
   7  -6   5       20.74       41.26      5.80 o 
  -9  -5   5       17.53       16.70      8.99 o 
  -8  -5   5       16.99       31.19      7.32 o 
  -7  -5   5        8.27       12.12      6.59 o 
  -6  -5   5       54.76       55.57      4.92 o 
  -5  -5   5       83.74       72.86      8.85 o 
  -4  -5   5       61.16       55.32      6.07 o 
  -3  -5   5       10.89       16.42      3.63 o 
  -2  -5   5       20.42       14.11      3.24 o 
  -1  -5   5      490.15      571.75     12.68 o 
   0  -5   5      281.72      274.41    188.84 o 
   1  -5   5       85.99       69.78      2.19 o 
   2  -5   5        0.00        3.29      2.72 o 
   3  -5   5      297.66      248.70      9.03 o 
   4  -5   5       33.69       32.40      5.93 o 
   5  -5   5        1.77        6.63      3.25 o 
   6  -5   5       35.96       22.48      4.57 o 
   7  -5   5        7.03        9.21      3.58 o 
  -9  -4   5       39.89       34.70      6.72 o 
  -8  -4   5       22.38       26.38      7.73 o 
  -7  -4   5       38.15       30.00      5.65 o 
  -6  -4   5        0.00        8.65      4.38 o 
  -5  -4   5       23.87       19.27      4.36 o 
  -4  -4   5      102.98       95.71      6.69 o 
  -3  -4   5      114.98      121.16      8.00 o 
  -2  -4   5        8.18       14.13      3.09 o 
  -1  -4   5        0.78        0.30      2.75 o 
   0  -4   5      450.47      322.72    215.45 o 
   1  -4   5      137.79      113.75      2.06 o 
   2  -4   5       11.49        2.11      2.11 o 
   3  -4   5      390.90      441.27      1.81 o 
   4  -4   5       41.00       28.84      3.99 o 
   5  -4   5      570.05      569.94     15.86 o 
   6  -4   5       43.53       53.57      5.67 o 
   7  -4   5        0.88        0.65      2.62 o 
   8  -4   5        1.84        3.33      3.33 o 
  -9  -3   5        0.47        4.17      6.60 o 
  -8  -3   5       22.73       25.48      6.04 o 
  -7  -3   5      150.79      126.95      9.37 o 
  -6  -3   5       63.94       50.43      8.93 o 
  -5  -3   5      397.88      361.87     12.07 o 
  -4  -3   5        0.92        1.32      3.08 o 
  -3  -3   5     1271.02     1296.60      2.40 o 
  -2  -3   5      786.58      866.11     14.13 o 
  -1  -3   5      168.70      162.58      5.87 o 
   0  -3   5      120.39       84.51     55.38 o 
   1  -3   5       93.53       85.01      4.48 o 
   2  -3   5        3.45        2.18      2.82 o 
   3  -3   5        1.77        0.12      3.73 o 
   4  -3   5        0.75        2.49      2.49 o 
   5  -3   5       47.55       40.18      5.49 o 
   6  -3   5        0.94        0.02      3.17 o 
   7  -3   5        5.73        0.30      2.53 o 
   8  -3   5        0.26        3.13      2.39 o 
 -10  -2   5        7.10        3.17      5.32 o 
  -9  -2   5        5.85        1.38      5.96 o 
  -8  -2   5       25.62       16.65      5.77 o 
  -7  -2   5       25.92       20.00      5.96 o 
  -6  -2   5        0.02        9.29      3.65 o 
  -5  -2   5      305.98      248.14      9.83 o 
  -4  -2   5      105.09      118.82      3.87 o 
  -3  -2   5      554.43      592.89     12.17 o 
  -2  -2   5      746.23      701.75     12.06 o 
  -1  -2   5       34.78       26.63      2.58 o 
   0  -2   5        9.97        3.52      3.74 o 
   1  -2   5     1170.19     1233.38      1.41 o 
   2  -2   5      142.26      140.89      5.56 o 
   3  -2   5       13.05        3.93      1.67 o 
   4  -2   5        0.09        1.82      1.98 o 
   5  -2   5        1.40        0.27      2.51 o 
   6  -2   5       28.58       28.00      4.05 o 
   7  -2   5        4.94        5.54      2.69 o 
   8  -2   5        1.66        3.58      2.54 o 
 -10  -1   5       15.01       28.05      6.31 o 
  -9  -1   5       16.42       33.20      8.01 o 
  -8  -1   5      153.18      131.82      9.92 o 
  -7  -1   5        4.45        0.16      4.96 o 
  -6  -1   5        4.65        2.47      3.33 o 
  -5  -1   5        6.93        9.22      3.43 o 
  -4  -1   5      208.67      208.28      6.10 o 
  -3  -1   5       27.99       26.40      3.10 o 
  -2  -1   5        4.39        0.49      2.25 o 
  -1  -1   5       14.81       15.75      3.05 o 
   0  -1   5        5.72        4.17      1.17 o 
   1  -1   5      664.33      680.74     11.85 o 
   2  -1   5      209.75      211.37      1.82 o 
   3  -1   5       34.05       53.96      3.97 o 
   4  -1   5        1.95        1.28      2.41 o 
   5  -1   5        4.65        4.03      2.51 o 
   6  -1   5        1.53        0.55      2.94 o 
   7  -1   5        0.08        0.83      2.66 o 
   8  -1   5       21.68       25.79      3.30 o 
 -10   0   5       13.21       13.92      8.92 o 
  -9   0   5       26.92       39.55      8.17 o 
  -8   0   5       79.91       83.20     10.87 o 
  -7   0   5       33.03       28.23      7.69 o 
  -6   0   5       29.31       31.90      3.27 o 
  -5   0   5       76.53       98.51      3.57 o 
  -4   0   5      147.78      125.36      5.83 o 
  -3   0   5       88.62       99.57      5.17 o 
  -2   0   5      241.27      253.29      5.10 o 
  -1   0   5      358.43      312.13      7.62 o 
   0   0   5      143.58      149.60      3.65 o 
   1   0   5       20.60       13.68      2.47 o 
   2   0   5      378.69      380.09      9.30 o 
   3   0   5      121.18      107.74      1.59 o 
   4   0   5        4.40        0.42      1.66 o 
   5   0   5       60.41       44.64      1.97 o 
   6   0   5       24.23       32.21      3.75 o 
   7   0   5       10.79       14.93      3.59 o 
   8   0   5        1.28        1.95      2.17 o 
 -10   1   5        7.53        7.59      7.59 o 
  -9   1   5      261.30      278.37     18.51 o 
  -8   1   5      169.31      152.31     14.44 o 
  -7   1   5        2.86        8.46      4.36 o 
  -6   1   5       68.28       60.17      5.95 o 
  -5   1   5      106.78      110.22      4.09 o 
  -4   1   5       65.80       46.32      5.55 o 
  -3   1   5      614.30      580.43     10.75 o 
  -2   1   5        2.86        6.56      2.06 o 
  -1   1   5      183.08      201.26      6.12 o 
   0   1   5       43.63       38.73      2.71 o 
   1   1   5        8.23        9.27      2.63 o 
   2   1   5       84.51       93.11      4.76 o 
   3   1   5      102.52      115.60      4.82 o 
   4   1   5       56.97       52.21      5.55 o 
   5   1   5       23.00       19.83      4.06 o 
   6   1   5        6.32        0.23      2.72 o 
   7   1   5        0.74        8.34      2.75 o 
   8   1   5        1.87        3.83      2.35 o 
 -10   2   5       19.17       26.90      8.17 o 
  -9   2   5       72.70       64.55      8.39 o 
  -8   2   5        3.10       10.69      5.16 o 
  -7   2   5       47.71       53.39      6.49 o 
  -6   2   5        0.51        2.95      3.68 o 
  -5   2   5       93.13       81.72      4.50 o 
  -4   2   5       33.49       40.81      2.35 o 
  -3   2   5      334.92      327.26      2.36 o 
  -2   2   5       33.91       29.99      4.68 o 
  -1   2   5      355.59      419.36      9.42 o 
   0   2   5      386.14      356.29      5.93 o 
   1   2   5        0.00        3.45      1.72 o 
   2   2   5        7.02        3.99      1.67 o 
   3   2   5        0.04        1.05      1.85 o 
   4   2   5        2.57        2.04      2.04 o 
   5   2   5        3.20        2.39      1.66 o 
   6   2   5        0.09        6.53      2.46 o 
   7   2   5        5.05        1.03      2.54 o 
   8   2   5        0.54        2.71      2.07 o 
  -9   3   5        8.64       16.50      6.71 o 
  -8   3   5       13.29        7.02      5.51 o 
  -7   3   5       25.14       15.11      5.60 o 
  -6   3   5       25.39       16.85      6.62 o 
  -5   3   5       23.45       16.16      5.03 o 
  -4   3   5       19.13       11.57      2.92 o 
  -3   3   5      945.59      933.12     16.17 o 
  -2   3   5      767.98      807.35     14.15 o 
  -1   3   5      283.12      280.57      8.12 o 
   0   3   5      472.92      400.07      8.70 o 
   1   3   5      312.50      324.38      8.60 o 
   2   3   5       80.58       82.17      6.02 o 
   3   3   5        0.30        1.45      1.83 o 
   4   3   5        1.90        2.38      1.95 o 
   5   3   5       33.48       39.32      3.88 o 
   6   3   5        5.23       12.32      3.08 o 
   7   3   5        0.34        2.47      2.47 o 
  -9   4   5        9.87        5.71      5.35 o 
  -8   4   5       31.89       21.68      7.09 o 
  -7   4   5       17.65       15.90      6.35 o 
  -6   4   5       10.06        2.25      4.32 o 
  -5   4   5      109.36      113.05      8.25 o 
  -4   4   5      146.91      139.04      9.17 o 
  -3   4   5        1.20        0.57      2.44 o 
  -2   4   5        3.55        1.02      2.26 o 
  -1   4   5        7.30        5.97      2.21 o 
   0   4   5       39.31       38.34      2.86 o 
   1   4   5       38.33       33.81      2.22 o 
   2   4   5       11.64       14.64      2.83 o 
   3   4   5        9.61        3.13      2.31 o 
   4   4   5       24.80       27.66      2.43 o 
   5   4   5       24.39       34.70      3.98 o 
   6   4   5       11.71       24.45      3.34 o 
   7   4   5        1.05        5.16      2.03 o 
  -9   5   5        0.25        0.77      5.85 o 
  -8   5   5        1.14        3.99      5.89 o 
  -7   5   5      148.12      120.68      9.74 o 
  -6   5   5      609.88      550.54     21.78 o 
  -5   5   5      827.29      805.61     21.04 o 
  -4   5   5       53.36       59.95      7.33 o 
  -3   5   5      115.20       99.13      7.17 o 
  -2   5   5       70.23       92.66      6.36 o 
  -1   5   5        0.31        2.74      3.15 o 
   0   5   5      127.91       83.28     59.51 o 
   1   5   5       25.81       25.29      3.19 o 
   2   5   5       30.78       14.47      3.47 o 
   3   5   5        0.14        1.10      2.58 o 
   4   5   5       43.55       62.76      5.14 o 
   5   5   5       34.12       41.31      4.55 o 
   6   5   5        0.02        4.79      2.37 o 
  -8   6   5       71.15       94.45     10.34 o 
  -7   6   5       50.10       60.39      5.78 o 
  -6   6   5        5.96       12.14      5.76 o 
  -5   6   5       88.75       95.02      9.85 o 
  -4   6   5       74.76       67.21      7.37 o 
  -3   6   5      223.85      258.96     11.80 o 
  -2   6   5      241.98      217.99     10.02 o 
  -1   6   5       82.05       98.47      6.89 o 
   0   6   5       75.06       36.88     28.51 o 
   1   6   5       62.31       56.53      2.54 o 
   2   6   5        3.86        1.17      2.84 o 
   3   6   5       14.17       15.24      2.58 o 
   4   6   5      121.48      129.34      7.96 o 
   5   6   5        0.02        0.29      2.62 o 
   6   6   5       11.22        5.28      3.43 o 
  -8   7   5       36.85       63.81     10.65 o 
  -7   7   5       31.14       24.67      7.48 o 
  -6   7   5        0.00        3.27      5.30 o 
  -5   7   5       36.86       45.71      6.90 o 
  -4   7   5      406.25      420.86     19.20 o 
  -3   7   5      388.65      411.93     15.46 o 
  -2   7   5       46.97       50.35      6.66 o 
  -1   7   5       24.56       18.73      4.34 o 
   0   7   5       32.55       21.23     18.54 o 
   1   7   5      253.03      290.01     11.05 o 
   2   7   5       14.82       14.93      3.15 o 
   3   7   5        0.42        1.65      2.81 o 
   4   7   5       49.61       49.88      6.19 o 
   5   7   5       13.47        5.38      3.26 o 
  -7   8   5        7.30       13.49      7.53 o 
  -6   8   5      104.81       75.49      9.67 o 
  -5   8   5       54.04       60.30      9.99 o 
  -4   8   5        0.50        5.32      5.32 o 
  -3   8   5        4.28        3.18      5.15 o 
  -2   8   5        0.96        5.06      5.06 o 
  -1   8   5        1.25        2.15      3.83 o 
   0   8   5       31.50       11.10     14.86 o 
   1   8   5        6.67        5.34      3.29 o 
   2   8   5       19.58       21.43      4.13 o 
   3   8   5       13.24       12.53      3.16 o 
   4   8   5        0.03        1.73      2.83 o 
  -6   9   5       22.88       40.77      7.47 o 
  -5   9   5        1.50        3.66      5.74 o 
  -4   9   5        0.03        1.98      5.25 o 
  -3   9   5        0.91        0.58      4.33 o 
  -2   9   5        2.13        3.78      4.42 o 
  -1   9   5        2.25        0.49      3.63 o 
   0   9   5       55.17       47.22     32.36 o 
   1   9   5        1.74        0.85      3.55 o 
   2   9   5        0.12        4.87      2.63 o 
   3   9   5        0.60        2.67      3.22 o 
  -4  10   5        2.78        1.46      5.91 o 
  -3  10   5        5.10       17.58      5.17 o 
  -2  10   5        7.01        1.79      6.25 o 
  -1  10   5        0.03        4.90      3.68 o 
   0  10   5        1.54        0.26      2.95 o 
   1  10   5        4.81       12.66      4.66 o 
  -3 -11   6       22.93       28.86      6.68 o 
  -2 -11   6        1.24        5.54      4.65 o 
  -1 -11   6       34.61       54.24      7.22 o 
   0 -11   6       10.62       14.22      3.64 o 
   1 -11   6       20.32       15.27      5.28 o 
   2 -11   6       70.27       79.57      8.82 o 
  -5 -10   6       19.74       39.70      7.26 o 
  -4 -10   6        0.04        5.16      6.65 o 
  -3 -10   6       22.43       18.14      6.61 o 
  -2 -10   6       28.81       18.95      5.88 o 
  -1 -10   6       71.68       68.05      7.81 o 
   0 -10   6        0.07        0.26      4.58 o 
   1 -10   6        6.31        7.83      4.21 o 
   2 -10   6        4.56        1.34      3.61 o 
   3 -10   6       18.70       15.37      4.51 o 
   4 -10   6        0.07        1.37      3.96 o 
  -6  -9   6        1.66       10.84      4.86 o 
  -5  -9   6        8.73        8.23      4.48 o 
  -4  -9   6        1.11        6.47      4.96 o 
  -3  -9   6        0.91        8.15      4.11 o 
  -2  -9   6        5.99        4.95      5.07 o 
  -1  -9   6       26.66       25.90      4.12 o 
   0  -9   6        6.10       12.11      3.31 o 
   1  -9   6       15.76       21.22      4.32 o 
   2  -9   6        0.23        3.64      3.64 o 
   3  -9   6        4.77        4.31      4.31 o 
   4  -9   6        2.26        5.49      3.74 o 
   5  -9   6        8.13       19.73      4.54 o 
  -7  -8   6        1.45        2.02      5.39 o 
  -6  -8   6        0.20        5.70      5.03 o 
  -5  -8   6        3.93       13.32      5.44 o 
  -4  -8   6       13.52       10.53      5.08 o 
  -3  -8   6       31.70       29.62      6.29 o 
  -2  -8   6       11.52        5.15      3.64 o 
  -1  -8   6       85.30       69.32      6.30 o 
   0  -8   6        1.94        0.04      2.26 o 
   1  -8   6       27.44       24.27      4.64 o 
   2  -8   6        0.57        7.20      3.07 o 
   3  -8   6        0.63        0.74      2.97 o 
   4  -8   6        0.13        1.93      3.19 o 
   5  -8   6        0.14        3.22      3.02 o 
  -8  -7   6        0.72        0.71      5.67 o 
  -7  -7   6       31.66       35.36      7.93 o 
  -6  -7   6       67.18       69.99      5.40 o 
  -5  -7   6        0.15        1.06      5.07 o 
  -4  -7   6        7.75        4.30      4.30 o 
  -3  -7   6      163.91      168.16      9.89 o 
  -2  -7   6      106.60      126.13      8.38 o 
  -1  -7   6      174.29      177.60      8.86 o 
   0  -7   6        6.28        5.26      2.51 o 
   1  -7   6       13.41        3.63      4.57 o 
   2  -7   6       97.62      116.85      7.53 o 
   3  -7   6       11.16       22.93      3.69 o 
   4  -7   6        2.65        5.29      3.62 o 
   5  -7   6        4.40        1.87      3.53 o 
   6  -7   6        2.95       13.32      3.47 o 
  -8  -6   6        0.40        6.09      6.36 o 
  -7  -6   6       60.12       51.96      4.59 o 
  -6  -6   6       34.44       31.46      4.84 o 
  -5  -6   6      122.61      103.13     10.11 o 
  -4  -6   6       27.55       23.10      5.85 o 
  -3  -6   6        7.74        7.64      4.12 o 
  -2  -6   6        8.43       19.04      3.72 o 
  -1  -6   6        3.79        3.93      3.74 o 
   0  -6   6      229.07      232.73      6.41 o 
   1  -6   6        0.03        0.69      2.39 o 
   2  -6   6       57.88       53.20      4.93 o 
   3  -6   6       36.96       34.57      5.64 o 
   4  -6   6       38.79       50.48      5.12 o 
   5  -6   6        0.90        0.30      3.45 o 
   6  -6   6       13.16        7.47      3.84 o 
   7  -6   6       48.76       68.69      5.90 o 
  -9  -5   6        0.77       11.84      6.44 o 
  -8  -5   6        2.50       13.81      4.93 o 
  -7  -5   6       30.82       15.86      6.63 o 
  -6  -5   6      721.73      706.41     21.08 o 
  -5  -5   6      650.96      693.44     19.74 o 
  -4  -5   6       54.76       69.43      6.17 o 
  -3  -5   6      162.98      126.09      7.62 o 
  -2  -5   6        8.12       13.78      3.09 o 
  -1  -5   6      130.97      172.61      7.79 o 
   0  -5   6      120.22      117.15     83.61 o 
   1  -5   6       28.87       29.33      1.98 o 
   2  -5   6        0.64        0.51      2.50 o 
   3  -5   6       26.21       22.96      2.40 o 
   4  -5   6      395.43      387.76     13.91 o 
   5  -5   6        1.61        1.27      3.23 o 
   6  -5   6        5.80        3.00      2.89 o 
   7  -5   6       16.58       33.80      4.31 o 
  -9  -4   6       23.84        8.12      8.18 o 
  -8  -4   6        8.00       15.24      6.21 o 
  -7  -4   6      102.69       77.52      8.47 o 
  -6  -4   6      194.37      184.52     12.63 o 
  -5  -4   6       23.32       35.06      5.06 o 
  -4  -4   6       31.02       32.01      4.84 o 
  -3  -4   6       19.99       17.78      3.48 o 
  -2  -4   6        0.35        6.95      2.36 o 
  -1  -4   6       43.42       50.61      4.16 o 
   0  -4   6       58.74       35.70     27.87 o 
   1  -4   6      259.95      215.69      1.95 o 
   2  -4   6       17.39       15.51      1.59 o 
   3  -4   6      180.52      162.15      2.45 o 
   4  -4   6       15.22        4.92      2.10 o 
   5  -4   6       27.53       36.36      4.45 o 
   6  -4   6       10.81        2.51      3.17 o 
   7  -4   6       17.54       17.99      3.41 o 
  -9  -3   6       39.08       52.35      7.72 o 
  -8  -3   6       22.35       21.19      4.93 o 
  -7  -3   6       34.80       40.09      6.61 o 
  -6  -3   6        0.83        9.60      3.82 o 
  -5  -3   6      218.98      219.51      8.68 o 
  -4  -3   6       40.78       42.84      4.79 o 
  -3  -3   6      371.78      368.11     11.40 o 
  -2  -3   6      228.89      214.09      7.79 o 
  -1  -3   6       56.98       46.24      3.67 o 
   0  -3   6       66.82       71.78     50.51 o 
   1  -3   6      446.41      403.62     11.02 o 
   2  -3   6      184.45      190.15      8.46 o 
   3  -3   6        0.10        0.94      2.19 o 
   4  -3   6       58.97       83.44      2.38 o 
   5  -3   6        0.35        1.65      2.63 o 
   6  -3   6        1.54        0.87      3.47 o 
   7  -3   6        0.08        0.60      2.46 o 
 -10  -2   6       24.37       12.32      7.69 o 
  -9  -2   6       18.47       22.27      7.48 o 
  -8  -2   6        0.00        2.44      5.59 o 
  -7  -2   6      119.44      102.34      9.65 o 
  -6  -2   6      117.90      133.91      8.35 o 
  -5  -2   6       32.16       27.73      2.58 o 
  -4  -2   6      218.40      224.70      6.08 o 
  -3  -2   6      321.11      323.70      2.38 o 
  -2  -2   6        1.50        0.21      2.17 o 
  -1  -2   6      865.44      844.47      2.35 o 
   0  -2   6      551.18      627.03    414.04 o 
   1  -2   6      150.41      151.43      5.83 o 
   2  -2   6       26.11       36.42      1.50 o 
   3  -2   6       59.31       51.70      2.45 o 
   4  -2   6        2.20        7.54      2.39 o 
   5  -2   6        0.31        3.63      2.57 o 
   6  -2   6        5.43        1.94      2.53 o 
   7  -2   6       13.96        8.78      3.34 o 
 -10  -1   6        1.42        4.07      7.33 o 
  -9  -1   6       12.73       15.69      7.14 o 
  -8  -1   6        0.12        8.87      5.87 o 
  -7  -1   6       95.24      103.35     11.43 o 
  -6  -1   6      118.82      120.28      8.18 o 
  -5  -1   6       61.31       53.42      5.19 o 
  -4  -1   6       17.77       13.70      3.58 o 
  -3  -1   6        0.31        0.64      2.24 o 
  -2  -1   6      705.52      716.42     12.78 o 
  -1  -1   6      272.59      260.64      7.38 o 
   0  -1   6        2.85        2.06      1.38 o 
   1  -1   6        4.05        0.00      1.75 o 
   2  -1   6        0.13        0.78      2.46 o 
   3  -1   6       45.13       51.86      2.19 o 
   4  -1   6        0.03        2.02      2.02 o 
   5  -1   6        0.07        0.23      2.13 o 
   6  -1   6        1.21        0.52      2.92 o 
   7  -1   6        0.05        2.58      2.58 o 
 -10   0   6       74.34       94.94     10.27 o 
  -9   0   6      119.40      124.57     11.00 o 
  -8   0   6       97.68      125.18     10.53 o 
  -7   0   6        2.80        4.48      4.48 o 
  -6   0   6      177.06      210.62      9.89 o 
  -5   0   6       70.52       51.57      6.89 o 
  -4   0   6       13.73       13.04      2.69 o 
  -3   0   6       12.92        5.16      2.87 o 
  -2   0   6      400.61      469.44      9.77 o 
  -1   0   6      499.00      426.21      9.27 o 
   0   0   6       33.41       34.85      2.86 o 
   1   0   6        0.00        0.57      2.13 o 
   2   0   6        3.28        5.46      1.99 o 
   3   0   6       14.23       11.27      2.14 o 
   4   0   6        0.43        1.93      1.99 o 
   5   0   6       76.90       84.84      5.18 o 
   6   0   6        6.79        0.76      2.62 o 
   7   0   6        4.10        9.93      2.58 o 
 -10   1   6       18.33       19.58      7.78 o 
  -9   1   6        1.38       16.30      5.71 o 
  -8   1   6       29.64       27.33      9.11 o 
  -7   1   6       79.28       65.12      7.09 o 
  -6   1   6       16.18       23.16      4.30 o 
  -5   1   6        0.48        8.22      2.94 o 
  -4   1   6     1424.19     1288.84     19.26 o 
  -3   1   6      168.37      165.63      6.51 o 
  -2   1   6        1.20        2.53      1.75 o 
  -1   1   6      397.65      361.55      8.53 o 
   0   1   6       30.76       25.44      1.82 o 
   1   1   6        9.17        1.61      1.78 o 
   2   1   6        4.02        1.35      1.65 o 
   3   1   6        2.21        0.94      1.77 o 
   4   1   6        0.28        1.01      1.81 o 
   5   1   6       14.85       17.01      4.06 o 
   6   1   6       28.25       34.46      3.58 o 
   7   1   6        0.08        3.33      2.36 o 
  -9   2   6       24.00        4.26      7.25 o 
  -8   2   6       70.92       49.77      7.87 o 
  -7   2   6       48.14       24.64      6.74 o 
  -6   2   6        3.30        0.23      4.98 o 
  -5   2   6       34.45       35.73      4.73 o 
  -4   2   6       61.08       67.62      5.37 o 
  -3   2   6      183.68      206.11      9.05 o 
  -2   2   6      374.80      401.17      9.98 o 
  -1   2   6       77.60      112.05      5.48 o 
   0   2   6        2.73        7.95      2.54 o 
   1   2   6       42.48       48.79      3.33 o 
   2   2   6        2.51        1.82      1.75 o 
   3   2   6        0.14        1.89      1.89 o 
   4   2   6       34.93       31.09      1.69 o 
   5   2   6        0.40        2.50      1.98 o 
   6   2   6       27.02       38.08      3.65 o 
   7   2   6        2.65        2.45      2.45 o 
  -9   3   6       35.98       42.27      7.10 o 
  -8   3   6      139.80      114.21     10.99 o 
  -7   3   6      235.40      221.88     12.75 o 
  -6   3   6      106.56      102.53     10.10 o 
  -5   3   6       80.82       84.37      6.59 o 
  -4   3   6       20.37       25.94      4.36 o 
  -3   3   6       35.59       22.46      3.70 o 
  -2   3   6       35.08       28.26      5.08 o 
  -1   3   6      558.29      506.96     12.86 o 
   0   3   6        0.00        1.05      1.67 o 
   1   3   6       17.10       29.46      3.65 o 
   2   3   6      118.82      120.99      1.91 o 
   3   3   6        9.88       14.11      1.99 o 
   4   3   6       25.99       39.92      1.89 o 
   5   3   6        6.09        5.29      2.98 o 
   6   3   6        2.39        3.30      2.17 o 
   7   3   6        1.28        0.27      2.37 o 
  -9   4   6       55.26       38.59      7.79 o 
  -8   4   6      141.94      107.82     11.46 o 
  -7   4   6        2.47        8.54      3.57 o 
  -6   4   6       11.42       13.17      5.70 o 
  -5   4   6       59.33       70.66      7.31 o 
  -4   4   6        7.01        3.29      3.17 o 
  -3   4   6        9.78        5.40      3.93 o 
  -2   4   6       87.79       78.21      5.71 o 
  -1   4   6      106.12      112.06      6.10 o 
   0   4   6       11.19       15.39      1.86 o 
   1   4   6        3.65        4.85      2.93 o 
   2   4   6      421.53      472.59     12.30 o 
   3   4   6        3.82        1.01      2.44 o 
   4   4   6      100.53       90.88      5.93 o 
   5   4   6        0.23        3.39      1.83 o 
   6   4   6        1.31        1.87      2.15 o 
  -9   5   6       45.58       53.03     10.50 o 
  -8   5   6       53.76       39.17      8.89 o 
  -7   5   6        0.48        1.28      5.90 o 
  -6   5   6        4.74        2.53      6.63 o 
  -5   5   6       71.69       70.82      8.07 o 
  -4   5   6       12.72        9.35      3.82 o 
  -3   5   6       24.25       30.42      4.97 o 
  -2   5   6      384.51      444.20     13.33 o 
  -1   5   6      420.51      497.81     13.49 o 
   0   5   6       80.60       79.73      3.87 o 
   1   5   6       19.32       20.82      2.69 o 
   2   5   6      227.84      189.41      2.75 o 
   3   5   6       10.52        1.73      2.56 o 
   4   5   6      108.26      118.24      8.01 o 
   5   5   6        6.45        2.84      3.22 o 
   6   5   6        0.07        5.27      2.18 o 
  -8   6   6        0.07        3.08      5.79 o 
  -7   6   6        0.00        5.57      6.98 o 
  -6   6   6       29.18       21.77      6.77 o 
  -5   6   6      159.58      151.42      9.55 o 
  -4   6   6     1051.37      952.62     24.68 o 
  -3   6   6      370.53      448.47     15.72 o 
  -2   6   6        9.02        6.22      4.62 o 
  -1   6   6       12.16        4.52      3.55 o 
   0   6   6       25.16       25.34      4.63 o 
   1   6   6       45.88       43.73      3.20 o 
   2   6   6        5.23        5.02      2.95 o 
   3   6   6        9.04        3.79      2.70 o 
   4   6   6       68.70       73.14      6.14 o 
   5   6   6        2.95        0.59      2.58 o 
  -7   7   6        5.16        6.07      6.07 o 
  -6   7   6        8.66       13.30      6.45 o 
  -5   7   6        9.31        8.19      6.41 o 
  -4   7   6       12.46       22.95      6.13 o 
  -3   7   6       10.19        9.44      4.25 o 
  -2   7   6        6.48        6.69      3.54 o 
  -1   7   6       33.95       38.11      5.56 o 
   0   7   6      163.58       91.22     71.93 o 
   1   7   6        6.60        1.42      3.26 o 
   2   7   6       79.51       93.49      6.98 o 
   3   7   6       21.36       19.64      3.75 o 
   4   7   6        0.55        0.97      3.05 o 
  -6   8   6        0.11        7.72      7.05 o 
  -5   8   6        0.60        1.38      5.90 o 
  -4   8   6        1.96        5.39      5.39 o 
  -3   8   6       34.37       39.42      6.98 o 
  -2   8   6        5.15        0.00      3.69 o 
  -1   8   6        1.38        0.90      3.82 o 
   0   8   6        2.20        2.45      2.40 o 
   1   8   6        4.37       11.79      4.49 o 
   2   8   6        3.78        7.52      3.37 o 
   3   8   6        0.21        0.70      2.60 o 
  -5   9   6        2.55        4.61      7.26 o 
  -4   9   6        0.34        2.79      6.01 o 
  -3   9   6       39.81       29.95      7.81 o 
  -2   9   6        9.96        5.06      5.42 o 
  -1   9   6        4.27        2.06      4.45 o 
   0   9   6        1.40        1.37      3.51 o 
   1   9   6        7.35        0.43      4.41 o 
   2   9   6        0.02        1.06      2.71 o 
  -3  10   6        4.22        0.00      6.19 o 
  -2  10   6        0.01        0.00      4.97 o 
  -1  10   6       13.26       13.89      5.81 o 
   0  10   6       11.90       11.20      4.09 o 
  -3 -11   7        2.85        8.35      5.02 o 
  -2 -11   7        4.10        5.95      5.41 o 
  -1 -11   7        1.49        1.66      4.59 o 
   0 -11   7        2.98        2.97      5.43 o 
   1 -11   7       55.51       55.24      6.08 o 
  -5 -10   7       15.08        9.58      6.76 o 
  -4 -10   7       17.50       20.00      6.56 o 
  -3 -10   7       12.94        4.78      5.80 o 
  -2 -10   7        1.04        3.32      4.69 o 
  -1 -10   7        0.01        4.03      4.95 o 
   0 -10   7        4.82        6.19      3.09 o 
   1 -10   7        8.93       10.37      4.38 o 
   2 -10   7        0.56        3.93      3.63 o 
   3 -10   7        0.23        6.90      3.11 o 
  -6  -9   7        9.75       10.88      6.40 o 
  -5  -9   7       48.71       48.71      7.32 o 
  -4  -9   7        2.15        4.14      4.84 o 
  -3  -9   7        3.76        9.78      5.14 o 
  -2  -9   7        0.48        5.91      5.91 o 
  -1  -9   7        0.23        3.66      3.77 o 
   0  -9   7        0.26        1.29      2.08 o 
   1  -9   7        0.02        0.00      3.16 o 
   2  -9   7        0.89        0.81      3.62 o 
   3  -9   7        1.57        6.85      3.26 o 
   4  -9   7        5.10        3.24      3.94 o 
  -7  -8   7       37.40       50.93      7.81 o 
  -6  -8   7       13.05       15.35      6.10 o 
  -5  -8   7        0.63        0.00      4.05 o 
  -4  -8   7       31.25       51.67      6.70 o 
  -3  -8   7       44.89       61.83      6.99 o 
  -2  -8   7        5.72        7.02      3.00 o 
  -1  -8   7       24.87       29.19      4.75 o 
   0  -8   7       18.36       23.75      3.07 o 
   1  -8   7       29.55       25.71      4.05 o 
   2  -8   7        0.66        0.00      2.53 o 
   3  -8   7        2.91        1.11      2.94 o 
   4  -8   7        3.34        0.00      3.22 o 
   5  -8   7       13.61       23.82      4.34 o 
  -8  -7   7       37.95       25.73      7.45 o 
  -7  -7   7      176.42      187.42     13.52 o 
  -6  -7   7        0.62        1.79      4.70 o 
  -5  -7   7        6.31        9.64      4.76 o 
  -4  -7   7       19.23        5.80      5.17 o 
  -3  -7   7       54.54       47.86      4.13 o 
  -2  -7   7        0.93        1.55      3.33 o 
  -1  -7   7       41.36       36.06      5.49 o 
   0  -7   7       10.43        2.53      2.23 o 
   1  -7   7       33.40       22.80      4.43 o 
   2  -7   7       46.45       66.42      6.30 o 
   3  -7   7       10.51       13.84      4.03 o 
   4  -7   7        1.98        1.06      3.31 o 
   5  -7   7        3.24        4.71      2.98 o 
  -8  -6   7       43.90       34.38      8.41 o 
  -7  -6   7       21.21       16.75      6.87 o 
  -6  -6   7       59.69       38.91      6.93 o 
  -5  -6   7       35.09       52.99      7.48 o 
  -4  -6   7       96.16       75.55      7.58 o 
  -3  -6   7       16.26       11.49      4.58 o 
  -2  -6   7       27.90       34.53      4.76 o 
  -1  -6   7        9.27        2.12      3.11 o 
   0  -6   7       27.98       35.44     26.08 o 
   1  -6   7      214.41      199.05      2.78 o 
   2  -6   7        4.48        9.72      3.51 o 
   3  -6   7       79.78       84.72      6.17 o 
   4  -6   7       14.64       11.75      3.59 o 
   5  -6   7        1.03        2.72      2.98 o 
   6  -6   7       12.64       11.33      3.50 o 
  -9  -5   7        0.11        3.07      6.63 o 
  -8  -5   7       18.18       26.91      5.85 o 
  -7  -5   7       50.70       41.63      4.95 o 
  -6  -5   7       67.31       66.80      7.67 o 
  -5  -5   7       82.19       84.00      7.94 o 
  -4  -5   7       56.91       40.91      3.00 o 
  -3  -5   7        0.31        4.44      3.23 o 
  -2  -5   7        1.06        6.28      2.90 o 
  -1  -5   7       42.24       37.35      4.30 o 
   0  -5   7        7.56       13.40      3.74 o 
   1  -5   7        0.84        0.00      2.36 o 
   2  -5   7        8.07        2.59      2.59 o 
   3  -5   7        7.55        1.15      2.99 o 
   4  -5   7       12.38       20.36      4.29 o 
   5  -5   7       23.15       10.23      3.95 o 
   6  -5   7       35.56       32.45      4.86 o 
  -9  -4   7        5.75        9.07      5.58 o 
  -8  -4   7        7.03        7.23      7.16 o 
  -7  -4   7        4.21        1.70      4.21 o 
  -6  -4   7      123.95      139.19      8.22 o 
  -5  -4   7       22.34       17.82      4.99 o 
  -4  -4   7       13.37       14.13      4.15 o 
  -3  -4   7       26.83       27.25      4.55 o 
  -2  -4   7       12.15       18.28      3.33 o 
  -1  -4   7      345.71      338.35     10.33 o 
   0  -4   7        2.67        0.17      1.78 o 
   1  -4   7       62.02       53.09      4.28 o 
   2  -4   7        7.72        1.75      2.53 o 
   3  -4   7       11.80        2.41      2.56 o 
   4  -4   7       47.58       43.31      2.87 o 
   5  -4   7        0.65        0.92      2.51 o 
   6  -4   7        3.31        0.32      2.90 o 
   7  -4   7        6.36        3.01      2.40 o 
  -9  -3   7       36.07       29.49     10.37 o 
  -8  -3   7       60.53       57.60      7.99 o 
  -7  -3   7        9.23       11.11      4.82 o 
  -6  -3   7       20.87        9.25      4.66 o 
  -5  -3   7       35.19       28.35      5.24 o 
  -4  -3   7        2.24        3.59      3.06 o 
  -3  -3   7        1.07        6.35      3.18 o 
  -2  -3   7       36.38       39.69      4.13 o 
  -1  -3   7       46.61       55.39      4.57 o 
   0  -3   7      245.74      247.34      5.83 o 
   1  -3   7       45.16       40.56      2.31 o 
   2  -3   7       43.03       47.19      4.10 o 
   3  -3   7       19.63       11.72      4.27 o 
   4  -3   7       30.21       24.32      3.57 o 
   5  -3   7        2.58        2.83      2.58 o 
   6  -3   7        3.90        0.00      2.67 o 
   7  -3   7        0.01        4.58      2.29 o 
  -9  -2   7       14.98       18.78      6.15 o 
  -8  -2   7       26.17        8.78      6.60 o 
  -7  -2   7       87.38      111.81      7.65 o 
  -6  -2   7       36.75       56.94      6.27 o 
  -5  -2   7       83.79       93.86      6.95 o 
  -4  -2   7      199.58      238.14      9.97 o 
  -3  -2   7      103.62      119.57      6.45 o 
  -2  -2   7        8.94        2.59      2.91 o 
  -1  -2   7       33.66       34.24      3.09 o 
   0  -2   7       10.29        8.84      1.76 o 
   1  -2   7       99.19      101.32      2.07 o 
   2  -2   7       54.45       58.29      1.88 o 
   3  -2   7        0.15        2.49      2.49 o 
   4  -2   7        7.94        2.31      2.39 o 
   5  -2   7        9.52        4.84      2.72 o 
   6  -2   7        7.97        4.42      3.27 o 
   7  -2   7        3.20        2.73      2.58 o 
  -9  -1   7        4.94        7.52      6.22 o 
  -8  -1   7       21.54       16.83      5.61 o 
  -7  -1   7      269.71      273.72     16.65 o 
  -6  -1   7      250.52      245.37     12.15 o 
  -5  -1   7        5.73       13.81      3.53 o 
  -4  -1   7        0.17        3.61      2.58 o 
  -3  -1   7       88.91       78.20      2.09 o 
  -2  -1   7      258.45      310.49      9.39 o 
  -1  -1   7       29.48       37.77      3.38 o 
   0  -1   7      193.91      212.87      5.13 o 
   1  -1   7      199.07      199.62      5.80 o 
   2  -1   7       30.05       43.51      2.56 o 
   3  -1   7        4.42        2.34      2.34 o 
   4  -1   7       31.82       30.86      4.74 o 
   5  -1   7        3.93        0.47      3.11 o 
   6  -1   7        4.19        0.51      2.19 o 
   7  -1   7        2.12        2.35      2.35 o 
  -9   0   7       20.20       31.42      8.21 o 
  -8   0   7      181.90      212.54     14.56 o 
  -7   0   7      339.21      311.76     14.44 o 
  -6   0   7       29.14       34.56      5.32 o 
  -5   0   7        0.01        2.27      3.27 o 
  -4   0   7       31.93       17.10      4.63 o 
  -3   0   7        8.50        6.38      2.17 o 
  -2   0   7      282.62      262.86      8.39 o 
  -1   0   7      363.86      355.95      9.09 o 
   0   0   7       47.39       42.56      2.57 o 
   1   0   7        3.03        7.93      2.05 o 
   2   0   7       53.61       42.01      2.03 o 
   3   0   7        0.52        0.00      1.95 o 
   4   0   7        2.27        1.15      2.02 o 
   5   0   7        8.94        4.84      3.90 o 
   6   0   7       12.10       12.65      3.53 o 
   7   0   7       15.02       11.19      3.07 o 
  -9   1   7        0.30        2.28      5.96 o 
  -8   1   7        8.93        5.01      5.15 o 
  -7   1   7       78.59       79.27      8.00 o 
  -6   1   7        9.08       16.12      3.82 o 
  -5   1   7       56.03       39.36      5.38 o 
  -4   1   7      410.78      433.64     12.07 o 
  -3   1   7       10.50       15.74      2.86 o 
  -2   1   7       29.06       27.85      2.97 o 
  -1   1   7        5.74        7.52      2.29 o 
   0   1   7      264.05      240.43      6.89 o 
   1   1   7       11.23       10.19      3.56 o 
   2   1   7        0.10        1.42      2.37 o 
   3   1   7        0.02        0.60      1.60 o 
   4   1   7        1.07        2.83      2.02 o 
   5   1   7        2.53        1.62      2.29 o 
   6   1   7        5.49        3.17      2.09 o 
   7   1   7        2.91        1.76      2.26 o 
  -9   2   7        8.69        2.26      8.01 o 
  -8   2   7       35.93       15.41      7.53 o 
  -7   2   7       77.55       71.78      8.68 o 
  -6   2   7       56.50       55.39      4.97 o 
  -5   2   7       14.68       10.17      4.27 o 
  -4   2   7      106.72      116.75      7.48 o 
  -3   2   7       38.15       33.89      4.30 o 
  -2   2   7      294.37      326.80     10.14 o 
  -1   2   7        3.67        6.09      3.03 o 
   0   2   7       37.43       34.98      2.54 o 
   1   2   7       35.57       31.74      3.43 o 
   2   2   7      114.82      111.77      5.24 o 
   3   2   7       48.96       47.68      1.85 o 
   4   2   7       23.90       20.12      1.66 o 
   5   2   7        0.10        1.16      2.17 o 
   6   2   7       20.15       33.87      3.70 o 
  -9   3   7       14.09        7.79      6.82 o 
  -8   3   7       31.82       26.44      8.93 o 
  -7   3   7      129.74      148.68     10.89 o 
  -6   3   7       16.78       30.08      5.66 o 
  -5   3   7        0.26        2.04      3.77 o 
  -4   3   7      136.77      118.87      8.11 o 
  -3   3   7       26.95       34.16      4.83 o 
  -2   3   7        4.80        1.17      3.48 o 
  -1   3   7      149.04      159.56      7.13 o 
   0   3   7      119.65      135.40      5.12 o 
   1   3   7        0.64        4.59      2.98 o 
   2   3   7       18.12       30.87      3.41 o 
   3   3   7      154.99      185.81      7.22 o 
   4   3   7        4.57        2.86      1.86 o 
   5   3   7        1.25        2.47      2.30 o 
   6   3   7        3.49        4.53      2.14 o 
  -9   4   7       19.63       16.04      6.91 o 
  -8   4   7      113.73       77.82      9.74 o 
  -7   4   7       55.11       83.38      8.20 o 
  -6   4   7      473.51      458.70     17.99 o 
  -5   4   7      185.94      164.88     10.28 o 
  -4   4   7      143.39      111.89      7.79 o 
  -3   4   7       60.48       45.76      5.77 o 
  -2   4   7      209.91      229.48     10.08 o 
  -1   4   7      117.72      149.82      7.38 o 
   0   4   7       19.54       17.60      2.26 o 
   1   4   7        1.90        0.30      3.26 o 
   2   4   7      323.35      331.44     11.80 o 
   3   4   7      130.42      114.14      2.43 o 
   4   4   7        0.02        0.52      2.19 o 
   5   4   7        0.54        3.45      2.18 o 
   6   4   7        2.20        3.14      2.87 o 
  -8   5   7        0.25        0.74      7.64 o 
  -7   5   7      261.93      248.72     16.42 o 
  -6   5   7       31.26       23.46      7.81 o 
  -5   5   7       49.38       40.68      6.56 o 
  -4   5   7        8.70       19.21      4.55 o 
  -3   5   7       23.04       21.38      5.25 o 
  -2   5   7      238.25      251.19     11.17 o 
  -1   5   7      112.24      106.48      7.72 o 
   0   5   7       40.55       50.42      3.45 o 
   1   5   7       71.60       82.58      5.95 o 
   2   5   7      142.21      150.25      9.44 o 
   3   5   7        5.03        2.81      2.81 o 
   4   5   7        1.30        2.35      2.47 o 
   5   5   7        1.22        1.13      2.26 o 
  -8   6   7       18.62        5.69      8.47 o 
  -7   6   7        0.46        9.67      5.86 o 
  -6   6   7       90.49      102.59     11.20 o 
  -5   6   7        2.78        4.84      5.56 o 
  -4   6   7        6.65        7.50      6.35 o 
  -3   6   7       89.83      109.80      8.54 o 
  -2   6   7      399.32      435.38     15.79 o 
  -1   6   7       16.92        8.33      4.32 o 
   0   6   7       24.72       33.77      3.46 o 
   1   6   7       54.83       42.92      3.26 o 
   2   6   7        6.92        1.33      3.13 o 
   3   6   7        0.00        0.99      2.59 o 
   4   6   7        0.66        0.31      2.75 o 
   5   6   7        0.63        3.25      2.26 o 
  -7   7   7        2.04        0.84      6.85 o 
  -6   7   7        0.06        5.22      7.70 o 
  -5   7   7        8.44        5.41      6.14 o 
  -4   7   7       42.68       56.87      7.80 o 
  -3   7   7        1.63        1.09      4.73 o 
  -2   7   7       49.12       39.45      6.09 o 
  -1   7   7       55.28       72.86      6.40 o 
   0   7   7        7.61        3.11      2.34 o 
   1   7   7        1.46        1.81      2.35 o 
   2   7   7       18.72       20.36      3.30 o 
   3   7   7        0.49        3.22      3.22 o 
   4   7   7        4.44        3.02      3.02 o 
  -6   8   7       11.93        5.74      6.95 o 
  -5   8   7       15.52       27.67      6.68 o 
  -4   8   7        1.66        2.01      5.33 o 
  -3   8   7        0.26        3.58      4.85 o 
  -2   8   7        4.02        9.63      4.76 o 
  -1   8   7        2.00        6.74      5.29 o 
   0   8   7        0.36        3.05      3.05 o 
   1   8   7        2.45        0.82      3.65 o 
   2   8   7        0.00        0.36      2.98 o 
   3   8   7        5.12        2.50      2.79 o 
  -4   9   7       18.13       13.07      7.10 o 
  -3   9   7        0.31        0.62      4.50 o 
  -2   9   7       21.32       35.19      6.43 o 
  -1   9   7        0.00        2.09      3.84 o 
   0   9   7        0.94        0.37      2.85 o 
   1   9   7        5.48        2.17      3.73 o 
  -4 -10   8       17.62       24.37      6.72 o 
  -3 -10   8       11.16        4.16      4.68 o 
  -2 -10   8        0.05        3.85      3.58 o 
  -1 -10   8        1.37        0.27      3.55 o 
   0 -10   8        0.00        5.43      2.36 o 
   1 -10   8        0.08        0.89      3.48 o 
   2 -10   8        0.98        8.07      2.58 o 
  -6  -9   8        4.73        0.68      6.30 o 
  -5  -9   8       36.97       16.80      8.75 o 
  -4  -9   8       17.08       24.56      6.05 o 
  -3  -9   8        9.71        7.71      5.07 o 
  -2  -9   8        0.63        4.44      4.44 o 
  -1  -9   8        0.17        4.09      4.09 o 
   0  -9   8        0.24        3.37      2.36 o 
   1  -9   8        4.29        6.47      3.82 o 
   2  -9   8        3.89        0.39      3.77 o 
   3  -9   8        2.22        5.09      3.48 o 
  -7  -8   8       37.03       31.28      7.73 o 
  -6  -8   8        0.24        3.29      5.98 o 
  -5  -8   8       13.13        8.38      5.76 o 
  -4  -8   8       13.94       25.89      4.85 o 
  -3  -8   8        3.03        1.00      4.12 o 
  -2  -8   8       10.08        0.44      4.91 o 
  -1  -8   8       11.45       11.43      4.45 o 
   0  -8   8        2.34        0.38      2.57 o 
   1  -8   8        2.62        4.80      2.40 o 
   2  -8   8        5.05        6.94      2.38 o 
   3  -8   8        4.83        0.00      3.24 o 
   4  -8   8        3.24        1.10      3.34 o 
  -7  -7   8       86.47      105.36     10.26 o 
  -6  -7   8       56.05       64.58      8.81 o 
  -5  -7   8       32.82       47.64      7.32 o 
  -4  -7   8       16.78       11.52      5.21 o 
  -3  -7   8       15.41       16.14      5.37 o 
  -2  -7   8        3.11        1.98      3.70 o 
  -1  -7   8        9.66       14.56      3.43 o 
   0  -7   8        0.01        4.52      2.19 o 
   1  -7   8       11.16        2.34      2.59 o 
   2  -7   8       93.63       77.12      2.94 o 
   3  -7   8       31.24       29.14      2.69 o 
   4  -7   8        0.97        2.82      2.35 o 
   5  -7   8        1.25        1.75      2.83 o 
  -8  -6   8       43.64       54.54      9.31 o 
  -7  -6   8        8.57        9.51      6.12 o 
  -6  -6   8        4.11        3.40      5.03 o 
  -5  -6   8       38.77       19.78      5.99 o 
  -4  -6   8       10.93       14.09      5.21 o 
  -3  -6   8        4.41        0.41      3.96 o 
  -2  -6   8       22.89       23.59      4.20 o 
  -1  -6   8       16.35        8.11      3.98 o 
   0  -6   8        0.57        3.15      1.80 o 
   1  -6   8       84.83      112.50      7.27 o 
   2  -6   8      211.75      238.94      9.85 o 
   3  -6   8        1.66        0.96      3.57 o 
   4  -6   8       19.41       18.46      2.83 o 
   5  -6   8        0.01        2.95      2.95 o 
  -8  -5   8       31.01       51.84      8.57 o 
  -7  -5   8       10.92       13.31      6.73 o 
  -6  -5   8        6.72        6.91      5.34 o 
  -5  -5   8       34.03       29.40      5.87 o 
  -4  -5   8        3.38        9.13      3.75 o 
  -3  -5   8        1.21        2.58      3.90 o 
  -2  -5   8        0.00        1.90      3.59 o 
  -1  -5   8       57.89       55.67      4.83 o 
   0  -5   8        5.48        1.14      3.62 o 
   1  -5   8       15.82       15.31      2.51 o 
   2  -5   8      110.20      122.84      7.27 o 
   3  -5   8        0.68        3.90      3.30 o 
   4  -5   8       18.67       24.40      2.83 o 
   5  -5   8       10.29        1.92      3.58 o 
   6  -5   8        0.98        0.93      2.60 o 
  -9  -4   8        7.17       10.86      7.24 o 
  -8  -4   8        7.64       12.15      6.43 o 
  -7  -4   8        9.08        4.81      4.81 o 
  -6  -4   8        3.97        3.07      5.69 o 
  -5  -4   8        3.70        3.49      3.98 o 
  -4  -4   8       33.80       28.26      4.90 o 
  -3  -4   8      247.52      310.50     11.07 o 
  -2  -4   8       28.54       28.54      5.06 o 
  -1  -4   8       64.22       85.24      5.80 o 
   0  -4   8        3.52        2.18      1.93 o 
   1  -4   8        2.11        0.00      2.53 o 
   2  -4   8        0.03        2.42      2.42 o 
   3  -4   8       16.23       24.17      4.12 o 
   4  -4   8        0.19        0.61      2.55 o 
   5  -4   8        0.08        2.42      3.02 o 
   6  -4   8        0.34        0.29      2.30 o 
  -9  -3   8        4.03        4.91      8.91 o 
  -8  -3   8        0.39        4.67      5.18 o 
  -7  -3   8        6.68       17.30      5.71 o 
  -6  -3   8       89.44      112.19      8.89 o 
  -5  -3   8      572.21      507.83     16.70 o 
  -4  -3   8      308.29      256.42     10.71 o 
  -3  -3   8      162.19      199.25      9.09 o 
  -2  -3   8       32.25       32.22      4.01 o 
  -1  -3   8       65.24       80.48      5.49 o 
   0  -3   8       69.90       43.59     33.16 o 
   1  -3   8        6.71        7.18      2.41 o 
   2  -3   8        4.67        8.79      2.83 o 
   3  -3   8       25.50       26.70      2.36 o 
   4  -3   8        1.37        0.85      2.44 o 
   5  -3   8        9.95       22.00      3.91 o 
   6  -3   8        0.20        0.87      2.47 o 
  -9  -2   8        3.10       10.20      5.82 o 
  -8  -2   8       55.84       44.83      7.46 o 
  -7  -2   8       11.89        7.62      3.34 o 
  -6  -2   8      134.04      151.48      9.58 o 
  -5  -2   8      149.40      129.53      8.35 o 
  -4  -2   8      149.10      156.70      8.94 o 
  -3  -2   8       10.16        4.83      2.84 o 
  -2  -2   8        0.06        2.91      2.91 o 
  -1  -2   8       52.00       36.19      5.40 o 
   0  -2   8      149.05      135.56      5.11 o 
   1  -2   8      211.67      220.07      8.41 o 
   2  -2   8        0.01        2.79      2.40 o 
   3  -2   8       11.05       14.13      2.03 o 
   4  -2   8        0.27        0.00      2.10 o 
   5  -2   8        3.45        3.59      2.05 o 
   6  -2   8        0.37        1.09      2.26 o 
  -9  -1   8       11.00       11.74      6.76 o 
  -8  -1   8       42.65       44.75      8.26 o 
  -7  -1   8       19.36       14.25      6.82 o 
  -6  -1   8      245.68      273.37     12.89 o 
  -5  -1   8      182.81      195.55      9.75 o 
  -4  -1   8       20.68       25.07      4.13 o 
  -3  -1   8        4.56        4.12      3.14 o 
  -2  -1   8       93.01       80.00      5.75 o 
  -1  -1   8       56.16       72.45      4.92 o 
   0  -1   8      100.55       80.72      4.37 o 
   1  -1   8       25.82       34.56      3.96 o 
   2  -1   8        0.20        1.00      2.43 o 
   3  -1   8        0.74        2.34      2.34 o 
   4  -1   8        4.61        2.41      2.41 o 
   5  -1   8       11.80        2.10      2.60 o 
   6  -1   8        5.50        5.66      3.33 o 
  -9   0   8        3.75        2.35      6.57 o 
  -8   0   8        5.41        3.99      5.41 o 
  -7   0   8      120.01      102.79      9.62 o 
  -6   0   8      217.08      175.56      9.98 o 
  -5   0   8        1.18        0.73      3.08 o 
  -4   0   8       53.19       64.87      4.31 o 
  -3   0   8      134.02      105.89      6.06 o 
  -2   0   8        0.22        2.15      2.56 o 
  -1   0   8       11.09       12.79      2.75 o 
   0   0   8        9.00       16.97      3.54 o 
   1   0   8       19.34       16.63      2.83 o 
   2   0   8        2.29        2.86      2.34 o 
   3   0   8        1.89        0.71      2.72 o 
   4   0   8       46.28       43.90      2.30 o 
   5   0   8        0.17        2.25      1.97 o 
   6   0   8       10.64       17.79      2.79 o 
  -9   1   8       16.44       11.16      8.34 o 
  -8   1   8       25.22       28.24      8.90 o 
  -7   1   8        9.55        3.85      4.74 o 
  -6   1   8        2.84        1.81      4.00 o 
  -5   1   8        8.88        1.13      3.68 o 
  -4   1   8       86.89       87.74      6.71 o 
  -3   1   8       41.66       30.40      3.84 o 
  -2   1   8       44.16       37.55      3.78 o 
  -1   1   8       61.89       75.59      5.16 o 
   0   1   8       81.65       58.29      3.13 o 
   1   1   8       56.01       57.32      4.61 o 
   2   1   8        0.39        0.43      2.41 o 
   3   1   8        4.88        2.03      2.14 o 
   4   1   8       39.26       34.68      3.91 o 
   5   1   8        0.13        2.15      1.92 o 
   6   1   8        0.28        2.43      1.65 o 
  -9   2   8      108.86       93.77     12.77 o 
  -8   2   8       72.92       84.88      9.93 o 
  -7   2   8       18.34       31.14      5.82 o 
  -6   2   8       84.79       78.77      6.03 o 
  -5   2   8       54.09       70.58      5.40 o 
  -4   2   8       11.70       13.17      3.71 o 
  -3   2   8       38.55       39.74      4.66 o 
  -2   2   8       51.82       66.52      5.50 o 
  -1   2   8      114.71      145.18      7.06 o 
   0   2   8      437.61      411.42      9.28 o 
   1   2   8      105.17      114.38      5.54 o 
   2   2   8       24.04       29.59      3.57 o 
   3   2   8        0.01        0.23      2.31 o 
   4   2   8        0.07        0.68      2.01 o 
   5   2   8        1.50        4.57      2.13 o 
   6   2   8        0.94        0.73      2.36 o 
  -9   3   8        0.65        1.03      7.04 o 
  -8   3   8       21.06       34.53      5.95 o 
  -7   3   8       95.92      102.33     10.59 o 
  -6   3   8       97.15       90.91      8.99 o 
  -5   3   8        4.82        1.39      3.78 o 
  -4   3   8      115.20      111.89      8.00 o 
  -3   3   8       17.73       28.19      4.79 o 
  -2   3   8        0.10        2.67      3.26 o 
  -1   3   8        5.07        8.80      2.88 o 
   0   3   8      654.30      605.34     24.36 o 
   1   3   8       68.46       94.19      5.78 o 
   2   3   8       44.64       58.64      4.50 o 
   3   3   8        0.66        2.94      2.09 o 
   4   3   8        1.16        1.95      1.95 o 
   5   3   8        1.53        0.50      1.92 o 
  -8   4   8      134.20      109.05     11.90 o 
  -7   4   8        8.12        5.94      5.29 o 
  -6   4   8       37.92       27.23      7.91 o 
  -5   4   8       48.14       41.47      7.85 o 
  -4   4   8      118.93      143.40     10.12 o 
  -3   4   8      189.15      177.22     10.15 o 
  -2   4   8        3.17        9.76      3.57 o 
  -1   4   8       21.16       30.84      4.42 o 
   0   4   8      103.54      108.72      4.83 o 
   1   4   8       40.02       33.73      4.77 o 
   2   4   8        5.62       11.91      3.14 o 
   3   4   8        8.77        1.42      2.79 o 
   4   4   8        2.38        1.37      2.34 o 
   5   4   8       11.95       13.27      3.27 o 
  -8   5   8        8.58        2.41      6.72 o 
  -7   5   8       20.68       18.15      5.95 o 
  -6   5   8        1.61       12.31      6.94 o 
  -5   5   8      113.57      102.58     10.54 o 
  -4   5   8       19.04       11.96      5.51 o 
  -3   5   8       38.17       37.80      5.78 o 
  -2   5   8      243.00      264.01     12.04 o 
  -1   5   8        0.08        4.69      2.40 o 
   0   5   8       50.55       52.78      3.95 o 
   1   5   8       14.12       17.33      4.00 o 
   2   5   8        6.13        0.99      2.94 o 
   3   5   8        6.20        0.00      2.88 o 
   4   5   8        8.35        5.35      2.83 o 
  -7   6   8       22.09        9.50      7.77 o 
  -6   6   8       59.27       44.11      9.59 o 
  -5   6   8       16.89       33.94      6.94 o 
  -4   6   8       33.81       28.14      8.97 o 
  -3   6   8       35.08       33.00      6.35 o 
  -2   6   8        0.42        1.90      4.76 o 
  -1   6   8       10.19       12.20      4.13 o 
   0   6   8        2.13        1.27      2.30 o 
   1   6   8        5.15       11.51      3.15 o 
   2   6   8        6.40        5.16      3.13 o 
   3   6   8        6.53        2.76      2.76 o 
   4   6   8        0.15        3.74      2.02 o 
  -6   7   8       12.59       12.71      6.93 o 
  -5   7   8        4.35        5.09      6.19 o 
  -4   7   8       12.41       18.26      7.29 o 
  -3   7   8       10.01       14.56      5.75 o 
  -2   7   8        1.98        5.69      3.80 o 
  -1   7   8       18.11       20.92      5.28 o 
   0   7   8       10.04        1.94      3.63 o 
   1   7   8        0.15        1.14      3.24 o 
   2   7   8        6.40        1.10      3.24 o 
   3   7   8       12.54       12.01      3.35 o 
  -5   8   8        0.01        3.14      6.87 o 
  -4   8   8        3.57       13.49      6.54 o 
  -3   8   8        0.71        5.11      4.49 o 
  -2   8   8        4.27        5.06      4.89 o 
  -1   8   8       20.05       24.51      5.35 o 
   0   8   8        0.01        5.30      2.30 o 
   1   8   8        0.17        3.26      3.41 o 
  -2   9   8        4.58        1.81      4.55 o 
  -3 -10   9       14.15       11.22      5.47 o 
  -2 -10   9        0.82        1.07      5.00 o 
  -1 -10   9        1.23        2.49      4.54 o 
   0 -10   9        2.18        4.57      4.57 o 
   1 -10   9        3.11        1.72      3.89 o 
  -5  -9   9       13.02        3.27      6.91 o 
  -4  -9   9       14.27       16.31      5.45 o 
  -3  -9   9       24.98       30.46      5.80 o 
  -2  -9   9       27.54       23.15      5.16 o 
  -1  -9   9       17.56       16.96      5.05 o 
   0  -9   9        8.40        8.07      2.71 o 
   1  -9   9       21.83       31.42      5.12 o 
   2  -9   9       10.13        3.88      4.14 o 
  -6  -8   9        7.87        8.58      5.88 o 
  -5  -8   9       14.69        4.30      6.04 o 
  -4  -8   9        1.36        1.69      4.46 o 
  -3  -8   9        1.60        4.09      3.81 o 
  -2  -8   9        0.02        1.82      4.02 o 
  -1  -8   9       71.62       90.37      7.71 o 
   0  -8   9       29.26       36.74      3.69 o 
   1  -8   9       41.69       31.78      5.10 o 
   2  -8   9        1.01        0.76      3.32 o 
   3  -8   9        0.02        1.82      3.48 o 
  -7  -7   9       20.07       26.43      6.77 o 
  -6  -7   9       30.59       24.33      6.90 o 
  -5  -7   9        0.32        5.09      5.09 o 
  -4  -7   9        0.74        1.57      4.47 o 
  -3  -7   9        9.78        7.91      5.09 o 
  -2  -7   9        1.34        0.42      3.41 o 
  -1  -7   9       43.13       48.56      5.89 o 
   0  -7   9        7.79        3.34      2.85 o 
   1  -7   9        0.52        3.81      3.49 o 
   2  -7   9        1.49        2.06      3.59 o 
   3  -7   9       48.61       53.47      5.66 o 
   4  -7   9        4.25       12.83      3.31 o 
  -8  -6   9        6.71       12.19      6.29 o 
  -7  -6   9       31.47       29.99      8.69 o 
  -6  -6   9        4.41       12.36      4.89 o 
  -5  -6   9        0.41        1.07      4.02 o 
  -4  -6   9       11.32        9.57      5.41 o 
  -3  -6   9       87.27       99.95      8.23 o 
  -2  -6   9        6.48        1.12      4.09 o 
  -1  -6   9        1.91        0.33      2.83 o 
   0  -6   9        3.27       10.05      2.37 o 
   1  -6   9        0.65        9.00      3.40 o 
   2  -6   9       17.05       17.15      3.81 o 
   3  -6   9        1.65        1.31      3.26 o 
   4  -6   9        4.08        3.00      3.43 o 
   5  -6   9        0.33        0.99      2.83 o 
  -8  -5   9        0.38        7.26      7.26 o 
  -7  -5   9        0.60        5.03      6.43 o 
  -6  -5   9       41.24       33.46      4.32 o 
  -5  -5   9       53.08       76.68      8.36 o 
  -4  -5   9        7.17        1.31      4.23 o 
  -3  -5   9      132.55      110.57      8.02 o 
  -2  -5   9       29.02       26.54      4.11 o 
  -1  -5   9        5.21        0.00      3.16 o 
   0  -5   9        0.33        1.38      3.78 o 
   1  -5   9        1.23        0.00      2.76 o 
   2  -5   9        4.74        5.83      2.93 o 
   3  -5   9        0.33        6.28      3.03 o 
   4  -5   9        4.78        2.23      3.21 o 
   5  -5   9        2.68        1.57      2.66 o 
  -8  -4   9       53.82       35.59      9.91 o 
  -7  -4   9        0.00        3.62      4.43 o 
  -6  -4   9        4.89        0.00      4.44 o 
  -5  -4   9        0.00        3.71      4.51 o 
  -4  -4   9        5.13        1.65      4.91 o 
  -3  -4   9       20.07       25.51      4.45 o 
  -2  -4   9        3.70        5.08      2.66 o 
  -1  -4   9       81.56      106.90      6.61 o 
   0  -4   9        3.72        1.43      2.04 o 
   1  -4   9       14.84        3.18      3.18 o 
   2  -4   9       22.19       24.86      2.18 o 
   3  -4   9        5.63        9.65      3.15 o 
   4  -4   9        0.93        3.68      3.61 o 
   5  -4   9        1.91        1.54      2.35 o 
  -9  -3   9        2.23        6.44      8.45 o 
  -8  -3   9       13.53       13.14      5.14 o 
  -7  -3   9       12.77        2.36      6.02 o 
  -6  -3   9      125.20      130.33     10.44 o 
  -5  -3   9      248.46      220.74     11.94 o 
  -4  -3   9        8.92        9.02      3.81 o 
  -3  -3   9      174.61      186.93      9.58 o 
  -2  -3   9      208.61      225.80      7.65 o 
  -1  -3   9        1.65        3.34      3.34 o 
   0  -3   9       42.35       58.96      3.68 o 
   1  -3   9       34.93       33.43      2.74 o 
   2  -3   9       11.66        2.26      2.87 o 
   3  -3   9       25.69       33.59      4.13 o 
   4  -3   9        6.19        3.54      2.90 o 
   5  -3   9        1.03        0.30      2.49 o 
   6  -3   9        0.44        0.28      2.46 o 
  -9  -2   9       29.93       27.59      9.01 o 
  -8  -2   9       10.95        2.04      4.30 o 
  -7  -2   9        1.69        1.71      5.02 o 
  -6  -2   9      209.26      186.59     12.94 o 
  -5  -2   9       75.64       75.89      5.89 o 
  -4  -2   9        0.32        4.83      3.46 o 
  -3  -2   9        4.64        0.00      3.41 o 
  -2  -2   9        1.41        0.29      3.21 o 
  -1  -2   9       40.50       57.67      4.86 o 
   0  -2   9       29.15       36.76      3.65 o 
   1  -2   9        0.78        1.90      2.76 o 
   2  -2   9        0.03        8.35      3.05 o 
   3  -2   9       10.12        1.41      2.72 o 
   4  -2   9        2.39        7.71      3.01 o 
   5  -2   9        1.21        1.66      2.55 o 
   6  -2   9        0.05        5.32      1.88 o 
  -9  -1   9        6.05        6.56      7.34 o 
  -8  -1   9       30.89       25.77      7.63 o 
  -7  -1   9       76.73       85.89      8.20 o 
  -6  -1   9        0.11        4.76      3.64 o 
  -5  -1   9      154.41      155.23      9.54 o 
  -4  -1   9        0.51        0.71      3.52 o 
  -3  -1   9       36.94       42.29      4.46 o 
  -2  -1   9       61.78       90.66      6.75 o 
  -1  -1   9        1.16        2.66      2.92 o 
   0  -1   9       20.70       17.95      2.60 o 
   1  -1   9        1.28        2.21      2.25 o 
   2  -1   9       34.44       35.03      5.29 o 
   3  -1   9        4.87        2.51      2.51 o 
   4  -1   9        6.95        7.10      2.69 o 
   5  -1   9       11.36        4.28      2.22 o 
   6  -1   9        0.22        3.07      2.35 o 
  -9   0   9       44.09       19.18      7.57 o 
  -8   0   9        3.83        4.94      5.69 o 
  -7   0   9        1.53        2.90      4.76 o 
  -6   0   9        1.49        1.44      5.19 o 
  -5   0   9        6.44        8.65      3.85 o 
  -4   0   9       98.96       73.51      6.38 o 
  -3   0   9       14.63       21.23      3.90 o 
  -2   0   9        3.49        4.94      3.09 o 
  -1   0   9       59.01       76.17      5.66 o 
   0   0   9        9.88       17.17      2.66 o 
   1   0   9        8.52        8.19      3.83 o 
   2   0   9        0.81        0.00      2.71 o 
   3   0   9       16.14       17.51      3.03 o 
   4   0   9       16.51       14.36      1.90 o 
   5   0   9       11.21       10.95      2.87 o 
   6   0   9        0.28        0.00      2.17 o 
  -9   1   9       67.17       82.60     11.38 o 
  -8   1   9      132.30      144.55     12.85 o 
  -7   1   9       37.62       25.77      5.92 o 
  -6   1   9        5.02       11.35      4.50 o 
  -5   1   9        0.88        4.06      3.84 o 
  -4   1   9       11.70        9.56      4.06 o 
  -3   1   9        5.73        6.42      2.82 o 
  -2   1   9        1.99        5.31      3.34 o 
  -1   1   9        2.76        0.28      3.69 o 
   0   1   9        0.77        3.55      3.55 o 
   1   1   9       48.47       72.18      5.13 o 
   2   1   9       47.71       65.02      4.92 o 
   3   1   9        1.31        1.46      2.06 o 
   4   1   9        8.67        4.13      4.13 o 
   5   1   9        0.92        0.98      1.88 o 
  -9   2   9      110.83      113.02     13.57 o 
  -8   2   9       25.70       31.06      7.69 o 
  -7   2   9        5.88        3.74      6.13 o 
  -6   2   9        0.99        5.28      4.57 o 
  -5   2   9       24.49       20.93      5.22 o 
  -4   2   9        9.02        7.34      3.84 o 
  -3   2   9       86.62       90.32      6.54 o 
  -2   2   9       24.81       24.26      4.20 o 
  -1   2   9       12.91       15.15      4.39 o 
   0   2   9        1.25        0.03      2.37 o 
   1   2   9      144.94      148.93      6.74 o 
   2   2   9        6.48        0.49      2.61 o 
   3   2   9        2.71        1.92      2.28 o 
   4   2   9        0.21        0.96      2.21 o 
   5   2   9        0.75        2.09      2.09 o 
  -8   3   9        0.32        5.37      7.25 o 
  -7   3   9        5.16       18.61      5.03 o 
  -6   3   9        8.06        1.70      4.74 o 
  -5   3   9      140.40      150.59     10.87 o 
  -4   3   9        1.91        4.94      3.96 o 
  -3   3   9        0.15        2.87      3.52 o 
  -2   3   9        0.20        2.31      3.63 o 
  -1   3   9       13.02       15.03      3.97 o 
   0   3   9      246.39      263.71      8.21 o 
   1   3   9       86.44      108.06      6.76 o 
   2   3   9       19.78        9.16      3.71 o 
   3   3   9       85.13       90.07      6.36 o 
   4   3   9        1.05        1.54      2.08 o 
   5   3   9        0.55        0.51      2.34 o 
  -8   4   9        7.39       12.13      6.44 o 
  -7   4   9        2.73        5.74      5.08 o 
  -6   4   9      132.21      157.50     11.94 o 
  -5   4   9      132.85      135.55     10.15 o 
  -4   4   9       35.61       34.78      7.25 o 
  -3   4   9       12.01       23.20      5.92 o 
  -2   4   9       48.21       64.11      7.49 o 
  -1   4   9       99.00      107.57      7.62 o 
   0   4   9        5.98        9.13      2.67 o 
   1   4   9       43.73       61.29      5.72 o 
   2   4   9        2.36        2.84      3.11 o 
   3   4   9        0.79        2.81      2.81 o 
   4   4   9       12.88       14.15      3.71 o 
  -7   5   9        2.02        0.00      6.62 o 
  -6   5   9       15.67       31.56      8.36 o 
  -5   5   9       94.17       95.83      9.85 o 
  -4   5   9       88.50       91.88      8.82 o 
  -3   5   9       17.80       26.91      6.53 o 
  -2   5   9        7.52       18.96      5.28 o 
  -1   5   9       48.65       57.45      5.71 o 
   0   5   9       57.59       43.54      6.78 o 
   1   5   9       42.46       60.47      5.85 o 
   2   5   9        1.40        7.52      3.19 o 
   3   5   9        9.61        3.19      2.43 o 
   4   5   9        1.97        1.18      2.34 o 
  -7   6   9        0.69        5.05      7.41 o 
  -6   6   9        1.44        1.58      6.10 o 
  -5   6   9        7.55        9.19      6.50 o 
  -4   6   9       48.84       34.46      7.31 o 
  -3   6   9        8.20        9.72      5.40 o 
  -2   6   9        1.04        2.05      4.26 o 
  -1   6   9        9.80        2.18      3.66 o 
   0   6   9        1.72        3.23      2.41 o 
   1   6   9        3.23        8.37      2.50 o 
   2   6   9        0.32        0.69      2.23 o 
   3   6   9        2.00        0.67      3.00 o 
  -5   7   9       25.68       30.13      6.99 o 
  -4   7   9        0.45        0.00      5.94 o 
  -3   7   9        3.77        1.27      6.39 o 
  -2   7   9        6.65       17.03      5.90 o 
  -1   7   9        7.54        0.48      4.97 o 
   0   7   9        0.13        2.12      3.11 o 
   1   7   9        1.95        1.16      3.43 o 
  -3   8   9        5.33       13.97      5.29 o 
  -2   8   9        2.82       11.77      5.03 o 
  -1   8   9        1.71        0.31      4.42 o 
  -4  -9  10       13.06       18.79      5.76 o 
  -3  -9  10       20.75       19.47      5.60 o 
  -2  -9  10        0.12        2.02      5.15 o 
  -1  -9  10        0.28        0.45      4.23 o 
   0  -9  10       41.29       22.34     17.10 o 
   1  -9  10        4.73        6.37      3.32 o 
  -6  -8  10        1.43        3.98      5.85 o 
  -5  -8  10        7.99        9.95      6.24 o 
  -4  -8  10       10.34       13.20      5.22 o 
  -3  -8  10        0.10        0.54      3.16 o 
  -2  -8  10        7.39        7.96      4.58 o 
  -1  -8  10       13.99        8.97      5.37 o 
   0  -8  10       59.50       62.15      4.65 o 
   1  -8  10       12.08        1.13      3.74 o 
   2  -8  10        0.27        1.46      3.00 o 
  -6  -7  10        0.81        1.30      4.83 o 
  -5  -7  10        0.10        2.92      5.80 o 
  -4  -7  10        9.43       12.89      4.58 o 
  -3  -7  10        2.33        1.47      4.03 o 
  -2  -7  10        4.95        3.48      3.57 o 
  -1  -7  10        1.13        0.77      3.11 o 
   0  -7  10       50.65       61.69      6.66 o 
   1  -7  10        0.57        3.57      3.10 o 
   2  -7  10       12.02        3.19      3.19 o 
   3  -7  10        0.24        1.39      2.91 o 
  -7  -6  10       30.71       24.60      7.50 o 
  -6  -6  10        0.48        1.19      6.10 o 
  -5  -6  10       37.49       54.43      7.00 o 
  -4  -6  10       50.84       45.24      6.63 o 
  -3  -6  10       22.40       15.70      5.97 o 
  -2  -6  10        5.00        6.79      3.79 o 
  -1  -6  10        0.04        0.71      3.85 o 
   0  -6  10       39.24       23.95      2.92 o 
   1  -6  10        0.32        0.66      3.46 o 
   2  -6  10        5.17        1.34      2.77 o 
   3  -6  10        0.63        0.34      2.94 o 
   4  -6  10        0.36        3.31      2.52 o 
  -8  -5  10       14.12       10.83      7.19 o 
  -7  -5  10       61.99       69.15      8.63 o 
  -6  -5  10       10.72        2.91      5.45 o 
  -5  -5  10       12.89       11.55      5.41 o 
  -4  -5  10       17.80       28.72      5.79 o 
  -3  -5  10       89.06       83.92      7.18 o 
  -2  -5  10        7.12        8.90      3.94 o 
  -1  -5  10       32.84       26.04      4.52 o 
   0  -5  10        1.37        0.20      2.17 o 
   1  -5  10        0.32        0.31      2.74 o 
   2  -5  10        2.34        2.59      2.89 o 
   3  -5  10        1.46        0.96      2.72 o 
   4  -5  10        0.01        1.28      3.08 o 
  -8  -4  10       28.02       30.10      7.64 o 
  -7  -4  10        2.28       10.67      5.07 o 
  -6  -4  10       48.29       34.99      6.98 o 
  -5  -4  10        0.00        3.00      4.52 o 
  -4  -4  10      192.06      185.52     10.90 o 
  -3  -4  10      120.40      100.46      8.04 o 
  -2  -4  10       44.27       48.43      5.71 o 
  -1  -4  10        1.28        2.55      3.07 o 
   0  -4  10        0.10        3.37      2.66 o 
   1  -4  10        6.91        0.64      2.58 o 
   2  -4  10       18.11        7.55      3.25 o 
   3  -4  10        1.65        0.31      2.71 o 
   4  -4  10        5.48        2.19      2.88 o 
   5  -4  10        0.12        2.09      2.52 o 
  -8  -3  10       12.26        7.17      6.74 o 
  -7  -3  10        2.37        5.53      6.34 o 
  -6  -3  10       14.69       11.25      4.62 o 
  -5  -3  10       32.31       18.96      5.88 o 
  -4  -3  10       65.30       70.56      7.73 o 
  -3  -3  10      167.29      185.63      9.76 o 
  -2  -3  10       20.61       21.73      4.17 o 
  -1  -3  10        1.12        5.50      2.49 o 
   0  -3  10       10.95        3.96      2.23 o 
   1  -3  10       11.02        3.05      3.14 o 
   2  -3  10       39.60       43.09      4.86 o 
   3  -3  10       16.97       18.46      2.63 o 
   4  -3  10        2.44        9.42      3.51 o 
   5  -3  10        7.92        9.53      2.49 o 
  -8  -2  10       30.06       14.41      5.97 o 
  -7  -2  10       16.76       16.52      6.81 o 
  -6  -2  10        2.23       10.44      4.28 o 
  -5  -2  10       54.63       38.75      6.61 o 
  -4  -2  10       12.73       15.68      4.60 o 
  -3  -2  10       46.26       51.88      6.22 o 
  -2  -2  10        0.39        3.54      3.49 o 
  -1  -2  10        1.74        2.71      3.06 o 
   0  -2  10        3.36        0.10      2.26 o 
   1  -2  10       53.92       62.46      5.64 o 
   2  -2  10        0.32        1.81      2.69 o 
   3  -2  10       34.90       24.51      4.11 o 
   4  -2  10        0.18        4.48      4.48 o 
   5  -2  10        2.29        1.95      2.58 o 
  -8  -1  10       39.05       54.92      9.57 o 
  -7  -1  10       21.38       14.12      6.35 o 
  -6  -1  10        3.26        4.63      4.45 o 
  -5  -1  10        0.27        2.67      3.89 o 
  -4  -1  10        2.45        6.33      3.17 o 
  -3  -1  10        0.76        3.37      3.58 o 
  -2  -1  10       15.29        9.05      3.93 o 
  -1  -1  10        4.99        4.80      3.08 o 
   0  -1  10        0.10        2.02      2.23 o 
   1  -1  10       27.67       29.58      6.08 o 
   2  -1  10       31.29       39.09      4.83 o 
   3  -1  10        0.02        2.36      2.36 o 
   4  -1  10        0.11        3.66      2.20 o 
   5  -1  10        0.10        7.20      2.57 o 
  -8   0  10        4.00       17.95      7.11 o 
  -7   0  10       16.99       20.67      6.77 o 
  -6   0  10        0.13        0.00      4.21 o 
  -5   0  10        3.35        5.70      3.75 o 
  -4   0  10        0.02        0.00      3.36 o 
  -3   0  10        2.85        3.85      3.85 o 
  -2   0  10      161.51      178.86      9.24 o 
  -1   0  10        4.75        0.00      3.48 o 
   0   0  10       23.67       33.55      4.13 o 
   1   0  10       20.40       18.58      4.11 o 
   2   0  10        1.57        2.92      2.57 o 
   3   0  10        7.07        9.25      3.32 o 
   4   0  10        0.23        0.28      2.53 o 
   5   0  10        2.55        1.53      2.42 o 
  -8   1  10        3.28        6.65      6.65 o 
  -7   1  10        1.35        0.00      6.31 o 
  -6   1  10       10.26       16.72      5.94 o 
  -5   1  10        1.92        9.02      4.02 o 
  -4   1  10       92.65       83.51      7.16 o 
  -3   1  10        0.26        3.62      3.71 o 
  -2   1  10      413.97      428.16     13.17 o 
  -1   1  10      136.76      179.38      9.71 o 
   0   1  10       38.90       39.48      4.22 o 
   1   1  10        3.16        0.59      3.36 o 
   2   1  10        0.40        1.87      2.90 o 
   3   1  10        0.07        3.65      2.41 o 
   4   1  10        5.66       10.97      2.66 o 
  -8   2  10        3.01        7.27      7.27 o 
  -7   2  10        0.12        1.99      6.55 o 
  -6   2  10       37.10       25.86      6.38 o 
  -5   2  10        5.59        2.71      4.59 o 
  -4   2  10       13.43        2.56      4.45 o 
  -3   2  10       96.92       86.95      7.46 o 
  -2   2  10       15.71       19.12      4.00 o 
  -1   2  10        0.19        5.80      2.86 o 
   0   2  10        0.08        2.74      2.10 o 
   1   2  10       19.84       16.32      4.75 o 
   2   2  10       99.45      124.67      7.07 o 
   3   2  10       19.89       13.71      3.36 o 
   4   2  10        0.16        1.50      2.37 o 
  -8   3  10        0.04        0.83      6.69 o 
  -7   3  10        8.75        3.55      6.38 o 
  -6   3  10       60.46       73.03      7.32 o 
  -5   3  10       15.06       15.48      5.99 o 
  -4   3  10      163.98      164.34     12.28 o 
  -3   3  10       26.65       28.37      5.86 o 
  -2   3  10        4.57        6.49      4.54 o 
  -1   3  10        0.79        3.08      2.83 o 
   0   3  10        0.44        0.17      2.26 o 
   1   3  10      116.08      134.38      7.58 o 
   2   3  10       44.96       42.78      2.53 o 
   3   3  10        0.34        0.00      2.55 o 
   4   3  10        3.38        7.74      2.54 o 
  -7   4  10       50.62       53.76      9.54 o 
  -6   4  10       19.88       25.41      6.97 o 
  -5   4  10       43.46       52.66      8.47 o 
  -4   4  10       19.75       20.92      5.55 o 
  -3   4  10       12.73        8.80      5.90 o 
  -2   4  10       24.21       35.16      6.36 o 
  -1   4  10       30.57       27.14      5.14 o 
   0   4  10        6.54        5.40      5.86 o 
   1   4  10        0.75        6.05      3.13 o 
   2   4  10       11.61       23.05      4.05 o 
   3   4  10        7.80       12.15      2.98 o 
  -7   5  10        2.01        9.10      5.64 o 
  -6   5  10        8.33        2.28      7.95 o 
  -5   5  10        7.33        8.96      5.62 o 
  -4   5  10        0.16        5.28      5.28 o 
  -3   5  10       46.68       57.42      7.59 o 
  -2   5  10        0.47        7.57      4.20 o 
  -1   5  10        0.28        1.64      3.87 o 
   0   5  10        0.21        1.45      2.22 o 
   1   5  10        0.84        4.39      2.37 o 
   2   5  10        0.02        2.81      3.48 o 
  -6   6  10        6.63        4.12      6.68 o 
  -5   6  10        0.01        6.10      4.65 o 
  -4   6  10        1.44        2.74      5.89 o 
  -3   6  10       12.06       17.28      4.96 o 
  -2   6  10       13.78       30.24      5.81 o 
  -1   6  10        0.00        3.63      3.58 o 
   0   6  10        0.40        3.72      2.27 o 
   1   6  10        0.00        1.88      3.42 o 
  -4   7  10        1.26        1.49      6.37 o 
  -3   7  10        0.00        3.95      6.03 o 
  -2   7  10        0.65        1.73      5.35 o 
  -1   7  10        5.11       19.50      5.18 o 
   0   7  10        2.99       10.08      2.76 o 
  -2  -9  11        1.77        0.50      4.02 o 
  -1  -9  11       15.96       15.40      4.53 o 
  -5  -8  11        0.92        3.14      5.13 o 
  -4  -8  11        5.79        2.31      5.62 o 
  -3  -8  11       10.45       10.58      5.40 o 
  -2  -8  11        1.50        6.18      4.53 o 
  -1  -8  11        0.21        8.18      3.54 o 
   0  -8  11        0.21        0.10      2.29 o 
   1  -8  11       15.05        9.77      4.14 o 
  -6  -7  11        2.76        6.47      5.64 o 
  -5  -7  11        6.75        8.45      5.80 o 
  -4  -7  11        1.52        3.32      4.89 o 
  -3  -7  11        1.80        1.51      3.13 o 
  -2  -7  11        1.85        7.61      3.78 o 
  -1  -7  11        7.85        7.29      3.45 o 
   0  -7  11        5.97        7.02      2.54 o 
   1  -7  11        5.17        4.69      3.43 o 
   2  -7  11        1.25        4.22      3.33 o 
  -6  -6  11       10.50        4.37      6.87 o 
  -5  -6  11       18.49       30.58      6.43 o 
  -4  -6  11        4.19        5.27      5.27 o 
  -3  -6  11       10.04       10.82      4.86 o 
  -2  -6  11       20.04       25.50      5.61 o 
  -1  -6  11       16.97       19.09      4.69 o 
   0  -6  11       18.02       12.77      3.25 o 
   1  -6  11        0.00        1.40      3.16 o 
   2  -6  11       13.38        4.46      3.62 o 
   3  -6  11        0.03        1.67      2.29 o 
  -7  -5  11        8.93        1.31      6.66 o 
  -6  -5  11        7.79        6.04      6.71 o 
  -5  -5  11        5.67        0.54      5.09 o 
  -4  -5  11        4.35        5.29      5.29 o 
  -3  -5  11       11.26       10.17      4.33 o 
  -2  -5  11       27.24       25.94      4.92 o 
  -1  -5  11       59.35       46.55      5.12 o 
   0  -5  11       16.68       14.77      2.74 o 
   1  -5  11        4.73        2.06      3.22 o 
   2  -5  11        0.13        0.66      2.93 o 
   3  -5  11        1.75       10.89      3.47 o 
  -7  -4  11        0.01        5.89      5.63 o 
  -6  -4  11        2.65        5.64      5.64 o 
  -5  -4  11       26.67       40.25      5.88 o 
  -4  -4  11      153.45      138.65      9.80 o 
  -3  -4  11       16.79        9.32      4.74 o 
  -2  -4  11       24.36       40.98      5.11 o 
  -1  -4  11       63.17       56.27      5.79 o 
   0  -4  11        0.16        1.38      2.37 o 
   1  -4  11        0.04        0.65      3.71 o 
   2  -4  11        0.26        1.67      2.70 o 
   3  -4  11        1.58        3.59      3.26 o 
   4  -4  11        9.36        3.38      3.38 o 
  -8  -3  11        0.05        0.00      5.73 o 
  -7  -3  11       32.22       36.74      8.39 o 
  -6  -3  11        1.65        3.98      4.85 o 
  -5  -3  11       63.44       60.37      7.78 o 
  -4  -3  11        9.87       12.49      5.94 o 
  -3  -3  11        3.09        5.32      3.81 o 
  -2  -3  11        0.13        0.74      3.08 o 
  -1  -3  11        0.83        3.04      3.13 o 
   0  -3  11        1.42       10.74      3.18 o 
   1  -3  11        0.06        1.99      3.05 o 
   2  -3  11        0.13        0.32      3.14 o 
   3  -3  11        3.62        0.32      3.03 o 
   4  -3  11        1.16        1.81      2.98 o 
  -8  -2  11       30.33       21.74      8.37 o 
  -7  -2  11       46.88       52.23      8.28 o 
  -6  -2  11       14.05       11.18      4.78 o 
  -5  -2  11        1.61        3.97      4.67 o 
  -4  -2  11        1.14        1.81      3.82 o 
  -3  -2  11       38.27       31.74      5.91 o 
  -2  -2  11        2.71        5.58      3.38 o 
  -1  -2  11        0.02        2.68      3.02 o 
   0  -2  11        1.29        2.75      4.41 o 
   1  -2  11       11.55       24.95      4.28 o 
   2  -2  11        0.10        0.98      2.33 o 
   3  -2  11        6.51        3.14      3.20 o 
   4  -2  11        0.87        7.40      2.72 o 
  -8  -1  11        7.66        2.30      7.16 o 
  -7  -1  11        4.12        1.28      5.65 o 
  -6  -1  11       12.61        6.08      5.59 o 
  -5  -1  11       21.53       26.16      5.66 o 
  -4  -1  11        0.05        5.73      3.45 o 
  -3  -1  11       11.42       11.94      4.92 o 
  -2  -1  11        8.79        9.79      3.81 o 
  -1  -1  11        7.86        0.35      3.24 o 
   0  -1  11        0.06        1.57      2.38 o 
   1  -1  11        0.82        3.04      2.92 o 
   2  -1  11        0.34        1.63      2.50 o 
   3  -1  11        2.56        1.55      2.50 o 
   4  -1  11        0.58        2.89      2.89 o 
  -8   0  11        4.56        1.55      6.58 o 
  -7   0  11       40.80       38.10      8.29 o 
  -6   0  11       12.82       14.62      5.06 o 
  -5   0  11        3.26        7.67      4.94 o 
  -4   0  11        0.05        8.03      2.97 o 
  -3   0  11        5.45        9.74      4.84 o 
  -2   0  11       54.60       76.28      6.84 o 
  -1   0  11       76.13       92.68      7.36 o 
   0   0  11       19.88       11.33      3.14 o 
   1   0  11        1.59        5.43      3.20 o 
   2   0  11        4.14        5.70      2.68 o 
   3   0  11       14.47       23.20      3.81 o 
   4   0  11        8.86       14.93      3.35 o 
  -8   1  11        2.20        7.11      7.11 o 
  -7   1  11        0.02        2.09      5.24 o 
  -6   1  11       51.36       51.50      8.09 o 
  -5   1  11        0.49        2.46      3.61 o 
  -4   1  11       64.67       53.60      7.07 o 
  -3   1  11        0.94        7.08      3.17 o 
  -2   1  11       16.58        8.42      4.26 o 
  -1   1  11      180.50      198.13     10.84 o 
   0   1  11        4.82        6.78      2.57 o 
   1   1  11        2.13        6.01      2.71 o 
   2   1  11        0.08        2.62      2.81 o 
   3   1  11        3.91       12.35      2.66 o 
   4   1  11        8.89        0.26      1.92 o 
  -7   2  11       11.60       12.36      6.39 o 
  -6   2  11        9.35       11.82      5.53 o 
  -5   2  11        6.03        8.61      6.03 o 
  -4   2  11      156.97      166.90     10.79 o 
  -3   2  11        6.41        1.69      4.38 o 
  -2   2  11        2.11        4.02      4.02 o 
  -1   2  11       29.53       39.04      6.27 o 
   0   2  11       38.09       59.50      3.88 o 
   1   2  11       41.43       57.95      5.50 o 
   2   2  11       11.34       12.28      3.69 o 
   3   2  11        1.85        2.11      2.63 o 
  -7   3  11        1.00        0.79      5.99 o 
  -6   3  11       85.36       68.94      9.49 o 
  -5   3  11       51.54       50.57      8.49 o 
  -4   3  11        2.18        7.65      4.71 o 
  -3   3  11        1.54        4.13      4.42 o 
  -2   3  11       22.02       26.42      5.80 o 
  -1   3  11        3.70        5.79      3.62 o 
   0   3  11        2.83        3.64      2.82 o 
   1   3  11        0.15        2.55      3.06 o 
   2   3  11        3.41        6.98      2.92 o 
   3   3  11        1.04        2.17      2.51 o 
  -6   4  11       29.78       13.24      8.49 o 
  -5   4  11        0.40        4.69      5.50 o 
  -4   4  11        7.61        9.90      5.60 o 
  -3   4  11        1.07        5.32      5.32 o 
  -2   4  11        3.57        4.10      4.20 o 
  -1   4  11        0.42        4.12      4.12 o 
   0   4  11        0.03        0.58      2.37 o 
   1   4  11        3.71        5.89      2.94 o 
   2   4  11        4.71        7.21      3.46 o 
  -5   5  11        0.61        6.41      6.41 o 
  -4   5  11        5.93        4.76      6.83 o 
  -3   5  11        8.04        7.98      4.58 o 
  -2   5  11        2.02        4.30      4.51 o 
  -1   5  11        1.93        0.85      3.88 o 
   0   5  11        0.08        3.43      2.03 o 
   1   5  11        0.00        2.66      3.07 o 
  -4   6  11       21.85       35.01      8.36 o 
  -3   6  11        0.69        1.28      5.92 o 
  -2   6  11        0.05        2.81      4.55 o 
  -1   6  11        0.56        0.94      4.47 o 
  -2  -8  12        9.46        8.05      4.63 o 
  -1  -8  12        1.05        7.30      3.46 o 
  -5  -7  12        9.32        5.49      5.72 o 
  -4  -7  12       22.72       19.75      6.74 o 
  -3  -7  12        0.25        6.08      3.29 o 
  -2  -7  12        7.90        4.12      4.37 o 
  -1  -7  12        5.58        4.13      4.49 o 
   0  -7  12        0.85        0.42      2.27 o 
   1  -7  12        7.17       12.31      3.61 o 
  -6  -6  12       47.38       34.43      7.48 o 
  -5  -6  12        0.04        8.31      3.64 o 
  -4  -6  12        0.04        5.18      5.18 o 
  -3  -6  12       25.93       37.91      5.86 o 
  -2  -6  12       25.59       26.88      5.34 o 
  -1  -6  12        2.08        0.81      3.25 o 
   0  -6  12        8.39        6.01      9.29 o 
   1  -6  12        7.89        0.34      2.93 o 
  -6  -5  12        9.03       14.96      6.09 o 
  -5  -5  12        0.99        6.35      4.84 o 
  -4  -5  12        0.12        5.24      4.53 o 
  -3  -5  12       13.75       20.48      5.48 o 
  -2  -5  12       36.77       48.32      5.58 o 
  -1  -5  12       30.10       34.19      5.44 o 
   0  -5  12        1.09        2.58      3.63 o 
   1  -5  12        7.26        0.70      3.49 o 
   2  -5  12        0.06        1.03      2.97 o 
  -7  -4  12        2.60        1.35      5.28 o 
  -6  -4  12        0.11        0.90      4.26 o 
  -5  -4  12        0.15        0.63      3.89 o 
  -4  -4  12        0.29        3.52      4.30 o 
  -3  -4  12       14.69        3.15      5.05 o 
  -2  -4  12       38.70       45.57      5.92 o 
  -1  -4  12       25.34       32.83      5.12 o 
   0  -4  12        1.02        4.01      2.59 o 
   1  -4  12        8.76        5.66      3.74 o 
   2  -4  12        0.35        0.69      3.09 o 
  -7  -3  12        0.47        4.02      5.15 o 
  -6  -3  12        3.95        0.60      5.08 o 
  -5  -3  12        3.01        6.53      4.43 o 
  -4  -3  12        0.74        2.99      4.70 o 
  -3  -3  12        2.82        0.85      3.96 o 
  -2  -3  12        0.14        1.15      3.58 o 
  -1  -3  12        5.39        7.66      4.01 o 
   0  -3  12       14.35        9.87      3.97 o 
   1  -3  12       11.65       23.03      4.51 o 
   2  -3  12        1.33        0.67      2.57 o 
   3  -3  12        0.73        2.91      2.91 o 
  -7  -2  12        4.65        4.03      5.96 o 
  -6  -2  12       18.32       10.06      6.90 o 
  -5  -2  12        0.09        1.62      4.81 o 
  -4  -2  12       43.86       37.31      6.78 o 
  -3  -2  12       22.61       24.04      5.02 o 
  -2  -2  12       11.67       19.17      5.01 o 
  -1  -2  12        1.17        7.32      3.62 o 
   0  -2  12        0.13        0.64      4.23 o 
   1  -2  12        4.61        1.44      3.87 o 
   2  -2  12        1.12        1.02      3.07 o 
   3  -2  12        1.03        1.27      2.99 o 
  -7  -1  12        5.53        6.81      6.41 o 
  -6  -1  12        0.78        7.71      4.61 o 
  -5  -1  12        5.72        4.74      4.33 o 
  -4  -1  12       82.67       69.73      8.41 o 
  -3  -1  12       43.04       42.31      6.27 o 
  -2  -1  12       45.06       53.67      6.10 o 
  -1  -1  12        0.54        1.12      3.85 o 
   0  -1  12        4.14        1.19      2.66 o 
   1  -1  12        7.77        6.47      4.15 o 
   2  -1  12        0.33        2.38      2.65 o 
   3  -1  12        0.08        1.24      2.89 o 
  -7   0  12       23.45       14.06      5.81 o 
  -6   0  12        3.07       12.62      5.63 o 
  -5   0  12        0.80        1.06      4.82 o 
  -4   0  12       84.07       65.57      8.36 o 
  -3   0  12       24.41       23.86      6.42 o 
  -2   0  12        5.25        1.57      4.43 o 
  -1   0  12       33.97       30.99      6.82 o 
   0   0  12        1.85        1.60      7.01 o 
   1   0  12        8.18       21.49      4.09 o 
   2   0  12        2.33        2.25      4.41 o 
   3   0  12        5.01        8.66      3.34 o 
  -7   1  12       11.62        2.19      7.73 o 
  -6   1  12       11.78        5.00      6.57 o 
  -5   1  12        7.42        8.57      4.05 o 
  -4   1  12       22.61       25.84      4.95 o 
  -3   1  12        0.93        2.52      3.69 o 
  -2   1  12        5.99        5.98      3.96 o 
  -1   1  12        7.94        7.74      5.07 o 
   0   1  12        5.74        8.32      3.14 o 
   1   1  12        7.35        9.95      3.54 o 
   2   1  12        1.64        4.61      3.25 o 
  -7   2  12       10.07        9.19      5.92 o 
  -6   2  12        0.03        6.14      6.14 o 
  -5   2  12        0.27        4.09      5.50 o 
  -4   2  12        0.27        5.05      4.94 o 
  -3   2  12       19.61       23.10      5.48 o 
  -2   2  12        4.87       10.29      4.10 o 
  -1   2  12        2.04        2.79      3.51 o 
   0   2  12        1.36        2.55      2.19 o 
   1   2  12        5.46        8.47      3.01 o 
   2   2  12        2.51        0.84      2.63 o 
  -6   3  12       26.28       25.93      6.37 o 
  -5   3  12        3.34       14.85      4.99 o 
  -4   3  12        2.09        0.60      5.58 o 
  -3   3  12        0.15        1.10      4.22 o 
  -2   3  12        0.79        7.36      4.87 o 
  -1   3  12        0.30        4.00      4.00 o 
   0   3  12        1.55        0.99      2.46 o 
   1   3  12        1.79        3.88      2.97 o 
  -5   4  12       24.79       14.31      6.39 o 
  -4   4  12        0.02        6.06      6.06 o 
  -3   4  12        0.53        1.86      4.37 o 
  -2   4  12        1.65        0.53      5.34 o 
  -1   4  12        0.49        3.70      3.70 o 
   0   4  12        3.62        0.30      2.37 o 
  -3   5  12        0.05        0.66      5.55 o 
  -2   5  12       11.87       10.09      5.50 o 
  -4  -6  13        2.99        0.00      4.86 o 
  -3  -6  13        0.08        2.45      4.21 o 
  -2  -6  13        4.52        6.17      3.77 o 
  -1  -6  13       12.68       14.39      4.68 o 
   0  -6  13        8.41       15.01      4.86 o 
  -5  -5  13        0.01        0.60      4.53 o 
  -4  -5  13        1.47        5.05      5.05 o 
  -3  -5  13       17.61       24.44      5.06 o 
  -2  -5  13        0.03        3.42      3.68 o 
  -1  -5  13        0.34        1.17      3.53 o 
   0  -5  13        6.12        3.88      2.52 o 
  -6  -4  13        2.65        3.75      4.83 o 
  -5  -4  13       10.24        2.33      5.05 o 
  -4  -4  13        0.42        1.05      4.91 o 
  -3  -4  13        0.60        4.19      3.53 o 
  -2  -4  13        3.96        1.67      4.11 o 
  -1  -4  13        1.57        3.48      3.71 o 
   0  -4  13        5.01        2.79      3.94 o 
   1  -4  13        1.70        2.89      3.14 o 
  -6  -3  13        1.02        5.54      5.54 o 
  -5  -3  13       10.53        2.28      5.53 o 
  -4  -3  13        0.40        2.11      4.81 o 
  -3  -3  13        0.10        3.22      4.22 o 
  -2  -3  13        0.00        4.19      4.19 o 
  -1  -3  13        0.57        1.93      2.95 o 
   0  -3  13       10.51        5.37      2.41 o 
   1  -3  13        0.96        1.46      3.51 o 
  -6  -2  13        4.04        1.22      6.10 o 
  -5  -2  13        7.66        5.09      4.02 o 
  -4  -2  13        3.66        1.07      5.33 o 
  -3  -2  13       35.00       41.28      6.27 o 
  -2  -2  13        2.07        2.01      3.63 o 
  -1  -2  13        0.75        1.94      3.80 o 
   0  -2  13        0.80        4.45      4.31 o 
   1  -2  13        4.49        3.69      3.69 o 
  -6  -1  13        0.48        5.55      4.91 o 
  -5  -1  13       12.54        7.23      5.64 o 
  -4  -1  13       22.12       21.82      6.23 o 
  -3  -1  13       60.40       70.38      7.25 o 
  -2  -1  13       11.45       16.67      4.23 o 
  -1  -1  13        2.51        9.33      4.10 o 
   0  -1  13        0.25        2.84      2.84 o 
   1  -1  13        0.50        2.26      3.69 o 
  -6   0  13        1.73        3.18      5.55 o 
  -5   0  13       28.39       24.38      7.22 o 
  -4   0  13        6.87       11.68      4.63 o 
  -3   0  13       75.70       66.31      8.04 o 
  -2   0  13        7.20       14.85      4.73 o 
  -1   0  13        0.41        0.44      4.52 o 
   0   0  13        0.22        1.93      2.81 o 
   1   0  13        7.60       14.76      4.69 o 
  -6   1  13        2.78        5.24      5.18 o 
  -5   1  13        8.00        5.66      4.74 o 
  -4   1  13        1.16        1.96      4.27 o 
  -3   1  13        7.18       18.86      5.38 o 
  -2   1  13        3.12        4.36      4.36 o 
  -1   1  13        0.02        4.65      4.79 o 
   0   1  13        0.36        5.80      2.53 o 
   1   1  13        1.41        1.81      2.60 o 
  -5   2  13        9.81        1.25      6.26 o 
  -4   2  13        0.07        2.67      4.32 o 
  -3   2  13        0.10        4.50      4.50 o 
  -2   2  13        0.22        1.27      3.19 o 
  -1   2  13        9.43        7.72      4.28 o 
   0   2  13        1.88        1.12      3.45 o 
  -4   3  13       11.68       15.00      5.75 o 
  -3   3  13        0.01        1.16      5.09 o 
  -2   3  13        0.18        2.23      4.46 o 
  -1   3  13        4.45        4.54      4.29 o 
  -3  -4  14        1.42        1.44      4.57 o 
  -2  -4  14        0.51        4.21      4.21 o 
  -4  -3  14       10.32       16.05      6.01 o 
  -3  -3  14        0.21        0.48      3.59 o 
  -2  -3  14        0.05        1.66      4.00 o 
  -1  -3  14        0.60        1.21      3.70 o 
  -4  -2  14        0.61        3.20      4.34 o 
  -3  -2  14        0.01        3.27      4.43 o 
  -2  -2  14        0.91        2.87      4.19 o 
  -1  -2  14        2.82        0.42      4.89 o 
  -4  -1  14        1.13        4.86      4.86 o 
  -3  -1  14        0.03        0.95      4.79 o 
  -2  -1  14        0.73        2.89      4.13 o 
  -1  -1  14        0.34        1.70      4.14 o 
  -4   0  14        0.49        3.72      3.97 o 
  -3   0  14        2.32        1.02      5.01 o 
  -2   0  14        0.63        1.63      4.42 o 
  -1   0  14       19.00       23.63      5.85 o 
  -3   1  14        0.65       10.83      4.48 o 
  -2   1  14        0.38        5.48      3.61 o 
                                                 
